# Supplementary material for: Heatwaves in Peninsular Malaysia: a spatiotemporal analysis
Source: Sci Rep. 2024 Feb 21;14:4255. doi: 10.1038/s41598-024-53960-x (PMC10882015; doi:10.1038/s41598-024-53960-x)
Supplement: Supplementary file 1 — Supplementary Information 1. [file 41598_2024_53960_MOESM1_ESM.csv]

	x	y	2000	2001	2002	2003	2004	2005	2006	2007	2008	2009	2010	2011	2012	2013	2014	2015	2016	2017	2018	2019	2020	2021
res	100.4000015	6.5	108	92	68	71	73	73	71	77	78	80	88	95	89	90	92	94	95	98	98	99	126	127
CPCTx	100.4000015	6.25	458	586	557	563	809	849	886	666	678	690	759	767	710	721	731	742	751	751	743	754	744	766
CPCTx.1	100.6500015	6.25	125	116	39	41	56	59	58	67	69	70	77	78	71	72	74	73	76	114	113	115	125	128
CPCTx.2	100.4000015	6	168	153	209	218	330	391	397	311	317	323	360	366	329	335	340	341	346	388	381	389	400	406
CPCTx.3	100.6500015	6	112	103	37	39	51	62	61	75	76	78	85	87	75	76	78	77	78	86	103	104	133	147
CPCTx.4	100.9000015	6	53	46	12	13	16	22	21	48	49	50	55	56	50	51	52	57	58	67	67	68	58	59
CPCTx.5	102.1500015	6	227	298	303	314	311	294	295	301	306	310	293	297	267	266	270	279	283	274	223	227	168	171
CPCTx.6	102.4000015	6	309	340	298	317	287	279	281	290	292	279	296	301	281	286	290	322	327	344	487	513	557	576
CPCTx.7	100.4000015	5.75	242	200	217	227	269	186	183	261	274	240	266	270	250	269	273	287	299	306	273	272	302	306
CPCTx.8	100.6500015	5.75	82	66	28	29	89	193	192	168	167	170	186	189	196	189	191	210	215	235	247	251	235	242
CPCTx.9	100.9000015	5.75	83	74	36	37	25	25	24	80	83	84	93	92	81	82	84	80	80	78	73	74	90	92
CPCTx.10	101.4000015	5.75	10	7	7	7	5	4	3	4	4	4	4	4	4	4	4	4	3	3	3	3	5	5
CPCTx.11	101.6500015	5.75	37	24	42	43	17	4	4	3	3	3	4	4	3	3	3	3	3	2	1	1	0	0
CPCTx.12	101.9000015	5.75	87	90	23	23	40	49	56	55	55	56	70	71	63	67	69	72	72	68	80	83	76	78
CPCTx.13	102.1500015	5.75	115	138	231	235	147	122	120	132	134	137	137	140	140	145	148	145	148	151	114	121	95	95
CPCTx.14	102.4000015	5.75	98	172	122	126	144	159	161	186	187	197	219	222	200	200	203	203	205	214	271	276	289	299
CPCTx.15	102.6500015	5.75	37	46	59	63	106	94	88	169	168	205	232	236	219	192	196	207	208	198	253	256	263	271
CPCTx.16	100.4000015	5.5	699	732	525	508	891	807	800	725	728	740	814	831	840	857	870	879	889	875	327	345	142	143
CPCTx.17	100.6500015	5.5	177	153	31	32	106	203	194	222	240	244	269	271	289	294	299	302	306	327	769	769	877	903
CPCTx.18	100.9000015	5.5	78	71	13	14	22	23	23	77	72	74	81	85	75	76	77	79	80	69	74	75	145	148
CPCTx.19	101.1500015	5.5	21	14	12	12	17	17	17	24	24	24	26	27	24	24	25	26	26	28	34	35	52	53
CPCTx.20	101.4000015	5.5	15	10	8	9	8	9	9	9	10	10	11	11	10	10	10	10	10	8	9	9	10	10
CPCTx.21	101.6500015	5.5	21	12	23	23	8	7	6	6	6	6	6	7	6	6	5	5	5	3	2	2	1	1
CPCTx.22	101.9000015	5.5	58	38	20	20	28	24	22	19	20	20	22	22	20	19	19	21	22	20	15	15	10	11
CPCTx.23	102.1500015	5.5	81	57	69	70	75	19	19	21	21	22	25	26	23	23	23	23	23	23	23	24	25	25
CPCTx.24	102.4000015	5.5	33	26	7	7	14	56	56	61	62	63	70	71	64	65	66	65	66	67	79	82	80	82
CPCTx.25	102.6500015	5.5	30	33	92	107	20	17	17	28	28	31	35	35	31	32	32	29	28	24	23	25	26	27
CPCTx.26	102.9000015	5.5	30	31	570	627	39	21	20	29	31	32	35	35	33	33	34	34	34	33	59	61	58	59
CPCTx.27	100.6500015	5.25	159	171	7	8	96	299	273	322	360	366	403	407	436	442	449	456	462	508	688	650	782	809
CPCTx.28	100.9000015	5.25	28	23	11	12	8	8	8	8	9	9	10	10	10	11	11	25	26	42	69	63	125	129
CPCTx.29	101.1500015	5.25	23	16	9	9	17	19	21	21	21	22	24	24	21	22	22	23	23	26	21	20	33	34
CPCTx.30	101.4000015	5.25	19	13	6	6	6	7	8	8	8	8	9	9	8	8	8	8	9	8	10	10	13	13
CPCTx.31	101.6500015	5.25	23	15	7	7	6	3	3	3	3	3	3	3	3	3	3	3	3	2	1	0	2	2
CPCTx.32	101.9000015	5.25	16	10	16	16	7	7	8	7	8	8	8	8	8	8	8	8	8	7	3	3	2	2
CPCTx.33	102.1500015	5.25	43	29	13	13	17	15	16	17	17	17	19	19	18	18	18	21	21	23	23	23	11	12
CPCTx.34	102.4000015	5.25	32	23	3	3	8	10	10	11	11	11	13	13	12	12	12	12	12	11	12	13	21	21
CPCTx.35	102.6500015	5.25	7	7	12	13	3	1	1	1	1	1	2	2	2	2	1	1	1	1	3	3	5	5
CPCTx.36	102.9000015	5.25	45	48	273	300	20	13	18	31	31	31	34	35	33	34	34	35	35	33	22	19	7	7
CPCTx.37	103.1500015	5.25	300	255	423	396	151	46	47	77	77	80	88	89	85	86	88	89	90	89	91	92	46	47
CPCTx.38	100.6500015	5	447	426	14	16	356	117	121	138	141	143	158	160	149	152	154	157	158	145	140	124	54	55
CPCTx.39	100.9000015	5	51	54	14	13	14	266	255	258	264	269	295	300	283	287	292	285	289	300	329	332	138	139
CPCTx.40	101.1500015	5	31	41	6	6	12	18	20	20	20	21	23	23	19	19	20	20	21	19	15	29	203	208
CPCTx.41	101.4000015	5	14	12	9	10	5	5	4	5	5	5	6	6	5	5	5	5	5	4	4	3	11	12
CPCTx.42	101.6500015	5	13	6	16	16	9	5	5	4	5	5	5	5	5	5	5	5	5	4	3	3	2	2
CPCTx.43	101.9000015	5	15	7	14	15	28	14	13	13	12	13	14	14	13	13	14	14	14	11	9	8	4	4
CPCTx.44	102.1500015	5	22	11	10	10	15	36	41	39	40	40	45	45	42	43	46	47	48	59	63	65	13	13
CPCTx.45	102.4000015	5	12	7	3	3	8	11	11	10	10	11	12	12	11	11	11	11	11	10	15	16	53	54
CPCTx.46	102.6500015	5	2	2	5	5	1	2	2	2	2	2	2	2	2	2	2	2	2	2	2	3	9	9
CPCTx.47	102.9000015	5	21	21	9	9	5	2	2	4	3	3	4	4	4	4	4	4	4	3	1	1	0	0
CPCTx.48	103.1500015	5	35	38	88	98	7	7	6	11	11	11	12	12	12	12	13	13	13	14	14	13	4	4
CPCTx.49	100.6500015	4.75	373	295	171	173	240	265	317	217	221	229	251	255	243	247	251	254	257	261	256	26	14	14
CPCTx.50	100.9000015	4.75	174	109	133	137	104	189	206	214	216	219	241	245	229	233	236	231	234	235	226	399	206	212
CPCTx.51	101.1500015	4.75	154	128	6	6	162	213	226	228	221	224	247	251	209	212	216	218	222	210	165	152	205	210
CPCTx.52	101.4000015	4.75	12	10	8	8	5	9	11	10	13	13	14	15	13	13	13	14	14	19	23	23	181	193
CPCTx.53	101.6500015	4.75	11	6	9	10	6	6	5	5	5	5	6	6	5	6	5	5	5	4	4	3	2	2
CPCTx.54	101.9000015	4.75	13	7	5	5	11	5	5	5	5	5	5	6	5	5	5	5	5	4	4	5	5	5
CPCTx.55	102.1500015	4.75	7	5	6	6	4	11	10	10	10	11	12	12	11	11	12	12	16	22	29	29	4	4
CPCTx.56	102.4000015	4.75	8	4	4	4	4	3	3	3	3	3	3	3	3	3	3	3	3	2	2	3	24	24
CPCTx.57	102.6500015	4.75	4	3	2	3	1	1	1	1	1	1	1	1	1	1	1	1	1	1	1	1	2	2
CPCTx.58	102.9000015	4.75	10	10	18	19	1	0	0	0	0	0	0	0	0	0	0	0	0	0	0	0	1	1
CPCTx.59	103.1500015	4.75	35	38	147	146	14	2	1	1	1	1	1	1	1	1	1	1	1	1	0	0	0	0
CPCTx.60	103.4000015	4.75	149	122	126	134	219	23	21	14	14	14	15	15	15	15	15	16	16	16	12	10	1	1
CPCTx.61	100.6500015	4.5	93	191	49	82	18	380	416	317	329	278	305	310	293	298	302	306	311	311	207	28	6	6
CPCTx.62	100.9000015	4.5	74	92	1058	1053	46	44	48	48	44	45	49	50	46	47	47	47	47	41	93	216	207	213
CPCTx.63	101.1500015	4.5	637	778	27	28	811	784	763	772	744	757	832	846	767	779	791	800	810	759	314	309	141	144
CPCTx.64	101.4000015	4.5	21	27	7	7	16	44	50	50	64	66	72	73	73	74	75	76	77	95	214	203	663	677
CPCTx.65	101.6500015	4.5	13	12	9	9	5	2	2	2	2	2	3	3	3	3	2	2	2	2	3	24	63	65
CPCTx.66	101.9000015	4.5	13	13	6	6	7	5	4	5	4	4	5	5	5	5	4	4	4	3	2	2	1	1
CPCTx.67	102.1500015	4.5	13	11	4	4	5	6	6	6	6	6	7	7	7	7	7	7	7	5	6	6	3	3
CPCTx.68	102.4000015	4.5	10	7	4	5	3	2	2	2	2	2	2	3	2	2	2	2	2	2	2	3	6	6
CPCTx.69	102.6500015	4.5	7	4	3	3	2	2	2	2	2	3	3	3	2	3	2	2	2	2	2	2	2	2
CPCTx.70	102.9000015	4.5	10	9	9	9	1	1	0	0	0	0	0	0	0	0	0	0	0	0	0	1	2	2
CPCTx.71	103.1500015	4.5	23	24	263	275	6	1	1	0	0	0	0	0	0	0	0	0	0	0	0	0	0	0
CPCTx.72	103.4000015	4.5	190	121	23	25	259	28	25	17	13	12	14	14	14	14	14	14	14	9	4	4	0	0
CPCTx.73	100.9000015	4.25	94	115	71	72	67	111	113	117	119	120	132	134	122	124	126	126	125	119	155	198	121	115
CPCTx.74	101.1500015	4.25	129	106	10	10	77	87	97	95	91	92	101	103	95	97	99	100	101	113	99	101	137	149
CPCTx.75	101.4000015	4.25	35	33	11	11	15	28	30	34	42	45	50	50	47	48	48	51	52	64	69	74	120	124
CPCTx.76	101.6500015	4.25	9	10	20	20	10	4	4	4	5	5	6	6	6	6	6	6	6	5	5	15	40	41
CPCTx.77	101.9000015	4.25	14	12	8	8	24	17	15	12	12	13	14	14	13	14	14	14	14	24	23	10	3	3
CPCTx.78	102.1500015	4.25	17	16	5	5	10	24	27	29	30	31	34	34	33	34	34	35	34	30	27	32	24	23
CPCTx.79	102.4000015	4.25	11	8	4	4	4	4	4	4	4	4	5	5	4	4	4	4	5	6	10	17	23	23
CPCTx.80	102.6500015	4.25	4	3	3	3	2	2	1	1	2	2	2	2	2	2	1	2	2	3	3	4	11	12
CPCTx.81	102.9000015	4.25	8	6	21	23	2	1	1	1	1	1	1	1	1	1	1	1	1	0	0	0	1	1
CPCTx.82	103.1500015	4.25	27	25	140	148	10	3	2	1	1	1	1	1	1	1	1	1	1	1	0	0	0	0
CPCTx.83	103.4000015	4.25	99	91	120	120	108	38	37	18	16	15	17	17	17	17	18	18	18	16	5	3	0	0
CPCTx.84	100.9000015	4	56	76	59	50	93	338	353	366	342	169	186	155	165	204	170	172	168	177	170	65	22	16
CPCTx.85	101.1500015	4	107	122	16	23	96	122	123	129	142	229	252	276	271	253	280	283	295	297	279	180	87	94
CPCTx.86	101.4000015	4	68	54	24	24	25	43	46	55	65	74	81	83	74	75	76	79	80	87	86	206	364	372
CPCTx.87	101.6500015	4	12	17	16	16	8	4	6	7	9	19	21	21	20	20	20	20	20	20	45	51	82	88
CPCTx.88	101.9000015	4	28	50	45	38	42	32	28	13	12	11	12	12	12	12	12	12	12	12	7	41	47	47
CPCTx.89	102.1500015	4	19	20	25	31	15	23	28	42	44	46	50	51	49	49	51	52	52	45	48	13	27	28
CPCTx.90	102.4000015	4	38	34	3	5	43	27	28	28	29	28	31	31	28	28	29	30	26	25	27	41	28	27
CPCTx.91	102.6500015	4	11	10	5	4	8	28	30	32	33	35	39	39	34	35	36	36	39	42	36	44	20	23
CPCTx.92	102.9000015	4	11	6	317	324	1	2	2	2	2	3	4	4	4	3	4	4	4	5	29	41	63	64
CPCTx.93	103.1500015	4	43	35	117	122	19	2	1	1	1	1	1	1	1	1	1	1	1	2	1	13	42	43
CPCTx.94	103.4000015	4	522	393	97	102	528	11	8	5	4	4	4	4	4	4	4	4	4	4	3	1	4	5
CPCTx.95	100.9000015	3.75	65	95	27	18	132	786	719	583	547	199	218	44	47	240	49	50	46	40	12	2	15	20
CPCTx.96	101.1500015	3.75	61	91	76	73	94	105	90	111	112	184	202	235	237	208	244	248	255	251	243	106	21	22
CPCTx.97	101.4000015	3.75	102	104	54	56	80	24	17	20	24	29	31	32	27	27	27	28	29	27	54	147	245	252
CPCTx.98	101.6500015	3.75	20	38	6	8	9	84	88	87	89	89	98	97	96	101	99	98	98	94	26	53	133	133
CPCTx.99	101.9000015	3.75	29	54	15	14	68	56	26	4	4	5	6	8	9	7	9	9	10	9	86	19	17	24
CPCTx.100	102.1500015	3.75	8	15	33	30	5	24	56	78	80	67	74	74	70	72	72	73	72	90	54	100	42	40
CPCTx.101	102.4000015	3.75	31	56	31	34	25	10	9	9	9	20	22	22	21	21	21	22	23	23	39	50	76	75
CPCTx.102	102.6500015	3.75	26	47	27	20	24	40	41	43	40	34	37	37	32	32	32	33	33	32	24	14	34	47
CPCTx.103	102.9000015	3.75	29	35	247	253	32	41	42	21	24	33	36	35	29	31	30	30	28	25	39	25	7	5
CPCTx.104	103.1500015	3.75	50	37	24	33	25	6	5	35	38	39	43	47	39	37	40	41	37	35	39	40	34	31
CPCTx.105	101.1500015	3.5	99	151	93	142	213	183	83	61	60	56	61	63	55	55	57	58	58	77	60	24	106	101
CPCTx.106	101.4000015	3.5	98	147	43	38	106	52	36	43	43	65	71	77	78	75	80	81	86	104	202	47	45	44
CPCTx.107	101.6500015	3.5	78	128	15	25	169	239	85	94	96	79	87	87	100	102	102	103	89	53	28	237	127	128
CPCTx.108	101.9000015	3.5	23	30	156	146	59	18	163	112	116	139	152	156	183	184	189	191	212	242	148	32	170	178
CPCTx.109	102.1500015	3.5	33	63	43	54	22	80	104	135	135	138	151	153	145	148	150	147	148	151	130	130	32	29
CPCTx.110	102.4000015	3.5	56	119	33	36	123	53	48	48	49	40	44	43	41	43	42	42	40	39	133	162	211	206
CPCTx.111	102.6500015	3.5	30	56	23	22	49	54	61	71	74	111	123	130	121	117	125	127	152	194	196	42	96	138
CPCTx.112	102.9000015	3.5	32	26	123	102	16	45	47	55	57	62	68	73	61	58	63	64	58	53	80	218	49	44
CPCTx.113	103.1500015	3.5	43	33	110	127	26	27	17	16	16	16	17	17	15	15	15	15	15	19	43	94	264	250
CPCTx.114	103.4000015	3.5	60	49	122	115	118	19	28	28	28	26	28	29	25	26	26	26	27	37	29	48	33	64
CPCTx.115	101.4000015	3.25	231	311	31	67	246	128	95	90	85	79	86	87	93	95	96	97	97	97	11	5	7	8
CPCTx.116	101.6500015	3.25	1038	682	14	12	915	380	153	163	158	147	162	159	174	183	178	181	179	161	105	10	7	7
CPCTx.117	101.9000015	3.25	37	56	40	34	162	878	1206	1354	1306	1081	1189	1127	1214	1315	1252	1272	1194	986	222	87	14	14
CPCTx.118	102.1500015	3.25	16	21	34	42	7	10	89	254	320	599	659	757	771	692	794	805	917	1154	1253	226	139	125
CPCTx.119	102.4000015	3.25	29	42	8	9	25	10	6	7	7	6	7	7	6	7	6	7	7	7	818	1301	864	798
CPCTx.120	102.6500015	3.25	18	27	10	11	20	49	42	65	66	67	73	71	67	72	69	71	69	54	10	273	692	883
CPCTx.121	102.9000015	3.25	19	12	149	139	7	4	7	8	9	12	13	18	17	13	17	18	27	31	84	9	11	15
CPCTx.122	103.1500015	3.25	28	20	350	265	8	5	6	4	4	4	5	5	4	4	4	4	4	4	10	78	21	19
CPCTx.123	103.4000015	3.25	23	15	1170	1242	7	9	9	8	8	7	7	6	6	7	6	6	5	5	5	23	87	91
CPCTx.124	101.4000015	3	819	955	180	341	1083	57	20	11	11	11	12	12	10	11	11	11	10	12	21	14	29	32
CPCTx.125	101.6500015	3	2654	2391	23	25	2516	1770	1377	949	916	865	954	939	1002	1060	1042	1057	1026	849	11	25	18	17
CPCTx.126	101.9000015	3	140	208	46	48	1113	3113	3038	3114	2698	2054	2257	2144	2943	3143	3027	3070	3070	2813	1108	20	21	24
CPCTx.127	102.1500015	3	24	26	42	45	12	279	826	1329	1533	2261	2486	2692	2824	2684	2908	2950	3076	3445	2898	762	105	97
CPCTx.128	102.4000015	3	60	64	29	28	32	18	14	32	32	31	34	35	30	30	31	32	33	38	2234	2920	2006	1871
CPCTx.129	102.6500015	3	30	26	17	20	32	41	29	65	64	59	65	66	55	57	57	59	57	53	29	911	2419	2776
CPCTx.130	102.9000015	3	26	14	148	82	27	27	23	26	30	41	45	46	41	42	43	43	44	40	54	53	146	177
CPCTx.131	103.1500015	3	28	18	2053	1985	38	30	30	19	19	19	21	22	21	21	21	22	22	17	34	51	30	27
CPCTx.132	103.4000015	3	29	17	2570	2518	15	26	35	25	27	28	31	31	29	30	30	31	31	24	17	44	62	64
CPCTx.133	101.6500015	2.75	126	185	97	142	165	91	76	67	61	48	53	50	43	47	45	45	41	24	3	8	16	17
CPCTx.134	101.9000015	2.75	512	510	44	47	308	243	261	159	162	161	180	182	153	155	158	160	162	150	20	8	11	12
CPCTx.135	102.1500015	2.75	77	90	52	56	491	590	387	291	289	303	333	336	312	315	318	322	325	341	197	34	11	10
CPCTx.136	102.4000015	2.75	73	76	20	22	47	107	285	279	292	299	329	339	375	383	392	397	407	415	435	264	128	120
CPCTx.137	102.6500015	2.75	50	45	8	8	40	37	24	72	72	71	79	78	64	66	66	67	66	67	194	563	333	346
CPCTx.138	102.9000015	2.75	33	25	38	31	27	31	24	55	57	60	67	68	55	57	58	59	60	58	64	99	609	634
CPCTx.139	103.1500015	2.75	13	8	101	105	8	24	25	30	31	37	41	42	37	37	38	39	41	45	55	78	101	101
CPCTx.140	103.4000015	2.75	24	14	245	231	12	6	6	5	5	7	8	9	8	7	8	8	9	9	44	54	62	63
CPCTx.141	101.9000015	2.5	88	84	92	53	79	9	7	3	3	2	2	2	1	1	1	1	1	1	0	68	258	270
CPCTx.142	102.1500015	2.5	154	145	37	49	150	130	99	35	22	15	17	17	16	16	16	16	16	13	3	43	58	64
CPCTx.143	102.4000015	2.5	139	126	107	120	153	140	246	165	176	174	191	191	178	185	185	189	188	185	73	10	24	27
CPCTx.144	102.6500015	2.5	165	105	7	8	52	94	102	136	132	140	154	160	159	162	166	168	177	182	157	149	13	13
CPCTx.145	102.9000015	2.5	73	79	2	2	149	35	39	62	67	86	94	97	93	79	85	86	83	81	209	132	172	157
CPCTx.146	103.1500015	2.5	20	18	11	10	45	158	128	163	141	69	76	66	56	66	58	58	56	62	78	226	150	148
CPCTx.147	103.4000015	2.5	13	11	85	73	3	44	49	52	76	150	165	180	151	143	156	160	164	169	61	76	191	212
CPCTx.148	103.6500015	2.5	33	26	169	153	6	2	4	30	31	33	36	37	31	31	32	32	37	43	134	88	78	80
CPCTx.149	102.1500015	2.25	641	573	19	25	8	11	7	5	5	3	4	4	3	3	3	3	3	2	3	36	61	47
CPCTx.150	102.4000015	2.25	412	464	17	21	213	44	41	34	34	32	35	33	28	31	29	29	29	16	14	31	42	41
CPCTx.151	102.6500015	2.25	63	50	23	23	166	469	467	495	495	370	407	312	334	452	349	353	293	225	22	12	18	20
CPCTx.152	102.9000015	2.25	31	22	16	10	38	154	186	241	255	415	457	575	615	510	637	646	731	823	213	18	18	7
CPCTx.153	103.1500015	2.25	57	55	15	22	15	40	35	78	85	98	108	118	109	101	112	114	115	159	847	178	10	18
CPCTx.154	103.4000015	2.25	28	23	45	25	29	18	25	46	48	55	60	63	55	54	57	58	61	80	171	845	338	230
CPCTx.155	103.6500015	2.25	40	34	493	498	21	28	28	37	37	32	35	35	30	31	31	31	31	27	86	182	634	717
CPCTx.156	103.9000015	2.25	28	28	77	101	6	13	12	12	12	16	17	18	16	16	15	15	16	12	36	41	93	143
CPCTx.157	102.6500015	2	146	133	96	56	22	8	8	9	9	13	15	14	13	13	13	13	13	10	316	108	48	48
CPCTx.158	102.9000015	2	57	48	225	288	246	23	21	19	18	16	18	15	15	18	15	14	7	2	11	362	117	122
CPCTx.159	103.1500015	2	74	71	4	4	47	263	224	330	332	319	352	347	327	346	288	289	173	73	1	27	390	399
CPCTx.160	103.4000015	2	187	327	17	15	75	48	44	113	118	131	144	157	144	131	195	197	321	387	45	2	3	8
CPCTx.161	103.6500015	2	19	17	188	177	138	82	63	81	80	85	93	94	89	90	91	93	94	84	313	125	24	15
CPCTx.162	103.9000015	2	23	22	59	63	24	243	258	270	275	275	303	308	296	305	312	317	321	358	124	107	367	402
CPCTx.163	103.1500015	1.75	68	59	28	29	39	53	33	55	51	48	47	50	47	45	50	44	47	82	88	85	85	109
CPCTx.164	103.4000015	1.75	89	69	53	50	238	71	103	147	160	168	187	188	165	171	169	161	159	157	97	80	87	87
CPCTx.165	103.6500015	1.75	88	70	88	88	70	187	159	220	228	238	262	271	268	267	280	294	305	341	193	116	96	95
CPCTx.166	103.9000015	1.75	79	71	170	153	94	78	108	99	97	91	100	102	95	91	96	98	95	93	269	164	122	117
CPCTx.167	104.1500015	1.75	43	29	138	169	126	127	143	101	114	136	148	146	157	168	157	157	171	213	43	980	159	181
CPCTx.168	103.4000015	1.5	256	106	26	27	33	2074	2180	1719	1678	1349	1484	1422	1892	1947	1682	1449	1343	1075	343	628	889	1074
CPCTx.169	103.6500015	1.5	1242	1159	65	61	86	227	422	399	425	535	587	630	746	710	829	902	959	909	1067	412	473	562
CPCTx.170	103.9000015	1.5	1181	1933	2885	2855	2367	118	168	306	310	243	268	266	229	237	236	263	283	309	1565	1479	566	523
CPCTx.171	104.1500015	1.5	55	114	367	434	890	938	528	293	274	261	294	278	296	352	293	301	281	323	463	874	1107	1003
