# Supplementary material for: Heatwaves in Peninsular Malaysia: a spatiotemporal analysis
Source: Sci Rep. 2024 Feb 21;14:4255. doi: 10.1038/s41598-024-53960-x (PMC10882015; doi:10.1038/s41598-024-53960-x)
Supplement: Supplementary file 3 — Supplementary Information 3. [file 41598_2024_53960_MOESM3_ESM.csv]

	Tmx	tmx	tmx	tmx	tmx	tmx	tmx	tmx	tmx	tmx	tmx	tmx	tmx	tmx	tmx	tmx	tmx	tmx	tmx	tmx	tmx	tmx	tmx	tmx	tmx	tmx	tmx	tmx	tmx	tmx	tmx	tmx	tmx	tmx	tmx	tmx	tmx	tmx	tmx	tmx	tmx	tmx	tmx	tmx	tmx	tmx	tmx	tmx	tmx
1	29.2	29.6	29.2	28.9	29.6	25.9	28	28.9	29	28.6	28.9	29.8	30.9	29.6	29.4	29.9	30.4	29.9	31.3	31.1	31.5	30.4	31	29.5	30.3	30.6	31.1	30.1	31	31.3	31.7	31.7	32.5	32.5	31.7	28	29.7	29.9	31.7	31	31.4	32.6	32.1	33	31.9	33	33.1	32.1	32.1
2	28.9	29.6	29.1	29.6	30.2	26.6	29.2	29.7	29.5	29.5	29.9	30.7	31.9	31	30.4	31.3	31.3	31	31.8	32	32.6	31.5	31.9	30.8	31.9	31.1	31.6	31	31.7	31.5	31.8	32.2	32.5	32.8	32.1	28.5	30.2	30.5	32.2	31.3	31.6	32.8	32.5	32.9	31.6	33.4	34.3	33.2	32.1
3	29.4	29.4	28.6	29.1	30	26.3	28.3	29.5	28.8	28.6	29.5	30.3	31.5	30	29.6	30.8	30.9	30.6	31.7	31.9	32.3	31	31.4	29.9	31.1	30.6	31	30.4	31.2	31.5	32.2	32.3	33.3	33.5	31.1	27	29.1	29.6	31.7	31.3	31.5	33.2	32.5	33.4	31.9	32.7	33.5	32.5	31.5
4	28.4	29.1	28.4	29.3	30.1	27.8	29.6	30.1	29.8	30	30.3	31	32.2	31.3	30.6	31.2	31.9	31	31.1	31.8	32	31.9	32.1	31.6	32.2	31	31.4	31.2	31.3	30.6	30.7	32	31.4	31.9	32	28.6	29.7	29.8	31.3	30.3	30.7	32.1	31.7	32.3	30.7	32.3	33.9	33.1	31.3
5	29.6	29.5	28.7	29.8	30.7	27.9	29.6	30.6	29.9	29.8	30.5	31.7	33	31.9	31.2	32.5	32.2	32.2	32.5	33.1	33.6	32.7	33	31.8	32.9	31.3	31.8	31.5	32.3	32	32.2	33.4	33.4	34	32.2	27.7	29.6	30	31.8	31.4	31.5	33.4	32.8	33.7	31.6	33	34.6	33.8	32
6	29.3	28.7	27.9	29	29.8	27.1	28.4	29.6	28.3	28.2	29.1	30.5	31.5	30	29.5	30.9	30.4	31.1	31.6	31.9	32.7	31.3	31.5	30.1	31	29.6	30.3	30	31.4	31.3	31.8	32.4	33.4	33.6	30.4	25.5	28	28.8	30.5	30.6	30.9	32.6	31.7	32.4	30.7	31.3	32.2	31.2	29.7
7	30.4	30	28.7	27.9	29.2	27.5	26.2	27.7	26.6	25.8	28	28.3	28.4	26.8	27.3	27.8	28.6	28.6	29.1	29.6	28.7	28	28.5	27	27.4	27.1	27	28.5	29.2	27.6	29.9	30.2	31	31	26.5	25.2	25.5	26.2	28.4	28.7	30.2	31.1	30	31.2	31.3	30.6	29.9	28.3	27.7
8	29.4	29	28.2	27.3	28.3	27.1	25.9	27.4	26.4	25.7	27.4	27.6	27.5	26.3	26.6	27.2	28	27.7	27.8	28.4	27.6	27.2	27.7	26.7	26.5	26.2	26.4	27.6	27.9	27	28.7	28.8	29.4	29.3	25.9	25.3	25.3	26.1	27.8	27.9	29.4	29.8	28.9	29.9	30.2	29.6	28.9	27.1	27.2
9	28.2	28.6	28.1	29	30.1	28.6	29.6	30.2	29.9	29.8	30	31	31.4	30.5	30.1	30.5	31.7	30.1	30	30.9	31.1	31.4	31.4	30.9	31.3	30.3	31	30.6	30.8	29.6	29.2	31.1	30.6	30.7	30.4	28.3	28.4	28.5	30	28.8	30.2	31.4	30.8	31.6	30.2	31.2	32.8	32.1	29.6
10	29.1	29.2	28.6	29.7	30.7	29.2	30.1	31.2	30.4	29.9	30.6	31.8	32.8	31.6	31	32.3	32.1	31.7	31.4	32.4	33	32.6	32.5	31.6	32.7	30.7	31.3	31.1	32.1	30.7	30.5	32.4	32	32.5	31.4	27.7	28.4	29	30.9	30.2	31.3	32.7	31.9	33.2	31.1	32.2	34.4	33.5	30.8
11	28.8	28.2	27.4	28.5	29.6	28.1	28.5	29.5	28.3	27.9	28.6	30	31	29.5	29.2	30.4	29.9	30.2	30.2	30.9	31.7	30.8	30.6	29.4	30.5	28.6	29.1	29.4	30.6	29.8	30.2	31.4	31.9	32.2	29.8	25.9	27.1	28	29.8	29.6	30.5	32	31.1	31.9	30.4	30.6	32.1	31.1	29.1
12	28.5	27.8	26.5	27.1	28.1	26.9	25.6	27	25.6	24.4	26.1	27.7	28	26	26	27.1	26.9	28	29.2	28.6	29	27.5	27.3	25.6	26.8	25.5	26.3	27.2	27.9	27.4	29.2	29.2	30.4	30.3	26.8	22.4	24.1	25.4	27.7	28.5	29.5	30.5	29.6	30.1	29.7	29.3	29.2	28.1	26.4
13	28.7	28.2	26.6	26.4	27.6	26	24.7	25.9	24.9	23.8	25.6	27	26.9	24.8	25.2	26.5	26.4	27.1	28.3	27.9	27.8	26.5	26.4	24.8	26	25.2	25.4	26.6	27.4	26.4	28.4	28.7	29.7	29.7	25.5	22.2	23.6	25	27.3	28.1	29.2	29.9	29	29.7	29.5	28.7	28.7	27.3	25.8
14	30.1	29.9	28	27.4	28.9	26.9	25.7	26.8	25.8	25	27	27.9	27.9	25.9	26.7	27.7	27.8	28.1	29.3	29.2	28.9	27.6	27.5	25.9	27	26.7	26.4	27.5	28.8	27.7	29.5	29.8	31	30.7	25.8	23.2	24.6	25.8	28.2	28.9	30.1	30.9	29.9	30.5	30.7	29.7	29.8	28	26.8
15	30.7	30.3	28.7	27.8	29.5	27.6	26.3	27.6	26.5	25.6	27.8	28.4	28.5	26.6	27.4	28.1	28.5	28.7	29.6	29.8	29.1	28.1	28.4	26.7	27.2	27.1	26.8	28.2	29.3	27.8	30	30.4	31.3	31.2	26.2	24	25.2	26	28.8	29.2	30.7	31.3	30.4	31.3	31.6	30.6	30.2	28.5	27.5
16	29.6	29.3	28.2	27.2	28.4	26.9	25.6	27.3	25.9	25	27.1	27.4	27.6	25.9	26.5	27.1	27.6	27.7	28.1	28.4	27.6	27	27.6	26.1	26.1	26.1	25.9	27.4	28.1	26.8	28.7	28.9	29.7	29.6	25.6	24.2	24.9	26	27.7	27.8	29.5	29.9	29.1	30.1	30.5	29.3	28.9	27.6	27.2
17	27.9	27.7	27.6	26.6	26.8	26	25.3	26.3	25.4	25.4	26.3	26.2	26.4	25.1	25.9	26.4	26.3	26.2	26.2	26.8	26.1	25.9	26.4	25.9	25	25.6	25.2	26.2	26.9	26.4	27	27.2	28	27.5	25	25	25.2	25.9	26.7	26.7	27.8	27.8	27.4	27.6	28.3	27.6	27.1	25.8	26.6
18	28.3	28.7	28.2	28.9	29.9	29.5	30	30.5	30.3	29.9	30.1	31.2	31.4	30.7	30.4	30.7	31.7	30.2	30	31.1	31.5	31.7	31.7	30.7	30.9	30.4	31	31	31.1	29.8	29.6	31.1	30.7	31.1	29.7	28.2	27.6	28.2	29.8	29.1	29.8	31.3	30.8	31	30.3	30.8	32.2	31.2	29.2
19	28.5	28.7	27.8	28.8	29.8	29.5	29.3	30.3	29.6	29.2	29.8	31.1	31.7	30.9	30.3	31.3	31.3	30.6	30.2	31.1	31.9	31.7	31.7	30.5	31.3	30	30.7	30.5	31.1	29.8	29.7	31.5	30.7	31.4	30.2	27.7	27.3	28	29.8	29.2	30.4	31.8	31.1	31.5	30.5	30.7	32.8	31.9	29.1
20	27.8	27.7	26.5	27.4	28.8	28.2	27.8	29	27.8	26.9	27.7	28.9	29.9	28.7	28.3	29.5	29.2	29	29	29.2	30.3	29.6	29.7	28.5	29.6	27.9	28	28.7	29.8	28.4	29	30.4	30.2	30.8	29.2	25.7	26.2	27.3	28.8	28.5	29.6	31.2	30	30.4	29.8	29.3	31.5	30.7	28
21	28.6	28.3	27	28.3	29.6	29	27.8	29.8	27.7	26.7	27.7	29.5	30.3	29	28.3	29.8	29	29.8	30.4	29.9	31.3	30.1	30.1	28.6	29.7	27.8	27.5	28.8	30.1	29.1	30.1	31.4	32	32.1	28.9	24.5	25.7	27.2	28.7	28.9	29.7	31.6	30.5	30.5	30.1	29.9	31.3	30.6	28.1
22	27.7	27.4	25.9	26.8	28	27.3	25.8	27.8	25.7	24.7	26.1	27.6	28.1	26.8	26.4	27.6	27.2	28	28.9	27.8	29.1	27.6	27.4	26.2	27.4	25.9	25.9	27	27.7	27	28.6	29.1	30	30	26.5	22.6	24	25.6	27.4	28	28.8	30.2	29.4	29.5	28.9	28.8	29.1	28.5	26.3
23	27.2	26.8	25	25	26.4	25.8	23.8	25.8	23.7	22.8	24.3	25.9	25.7	24.2	24.3	25.7	25.5	26	27	26.3	26.7	25.3	25.2	24	25	23.9	24.2	25.5	25.9	25.5	27.1	27.6	28.2	28.3	24.9	21.5	22.8	24.2	26.2	26.9	27.9	28.9	28	28.3	28.2	27.6	27.3	26.8	24.6
24	28.8	28.6	26.6	26.2	27.7	26.8	25	26.7	24.7	24	25.6	27.3	27	25	25.6	27.3	26.8	27.3	28.5	27.9	28.2	26.9	27.1	25.2	26.1	25.2	25.3	26.6	27.7	27	28.5	28.9	30.1	29.9	25.6	22.2	23.7	24.9	27	27.8	29	30	29.1	29.5	29.5	28.6	28.5	27.2	25.6
25	29.8	29.5	27.6	26.9	28.6	27.1	25.8	27.3	25.7	24.9	26.9	28	28	25.9	26.8	28	27.7	28.1	29.2	28.8	28.8	27.5	27.8	25.9	26.5	25.7	26.2	27.5	28.6	27.3	29.2	29.6	30.8	30.6	25.6	22.8	24	25.4	27.8	28.2	29.6	30.9	29.9	30.1	30.5	29.5	29.4	27.7	26.6
26	29.2	28.9	27.2	26.1	27.8	26.1	25	26.7	25.2	24.3	26.3	27.1	27.2	25.5	26.1	26.7	27.2	27.4	28	27.8	27.5	26.5	26.9	25.2	25.5	25.2	25.4	26.9	27.7	26.3	28.5	28.6	29.5	29.5	24.9	22.9	23.3	24.9	27.2	27.6	29.2	30.4	29.5	30	30.5	29.2	28.7	27.3	26.4
27	28.8	28.4	27	25.7	27.3	25.9	24.6	26.3	25.4	24.4	26	26.5	26.6	25.4	25.9	26	26.9	26.9	27.2	27.2	26.6	26	26.6	25.1	24.9	24.8	25.1	26.3	27.3	25.9	28	28.1	28.6	28.7	24.8	23.4	23.5	24.4	26.8	27.3	28.9	29.7	29	29.7	30.4	28.9	28.2	26.9	26.2
28	28.7	28.3	27.5	26.3	27.5	26.6	25.9	26.8	26.2	25.1	26.6	26.8	26.8	26.1	26.6	26.6	27.2	27	27.1	27.3	26.9	26.6	27.1	25.9	25.4	25	25.7	26.7	27.6	26.2	28.1	28.2	28.5	28.5	25.3	24.8	24.5	25.4	27.2	27.8	29.1	29.5	28.8	29.7	30.2	28.9	28.1	27.2	26.5
29	28.9	29.1	28.1	28.9	29.8	30.5	29.4	30.5	30	29.2	29.8	30.9	31.3	30.3	30.2	30.8	31.1	30.2	30.1	30.6	31.3	30.9	31.1	29.7	30	29.6	30.8	30.6	30.3	29.2	29.6	31.2	30.4	31	30	28.2	26.8	27.8	29.8	29.3	30.5	31.6	31.1	31.5	30.7	30.5	32.1	31.5	29.1
30	27.7	27.7	26.4	27	28.2	28.6	27.5	28.9	27.5	26.6	27.5	28.7	29.3	28.5	28	29	28.9	28.4	28.5	28.2	29.5	28.8	29.1	27.9	28.9	27.5	28.2	28.5	28.8	27.7	28.6	29.9	29.1	29.9	28.9	26.6	25.8	27	28.4	28.3	29.5	30.6	29.9	30.2	29.5	29.2	31	30.5	27.9
31	27.5	27.1	25.8	26.7	27.7	28	26.9	28.6	27	25.6	26.7	28.2	28.9	28.1	27.4	28.8	28.4	28.3	28.9	28.1	29.7	28.7	28.8	27.7	29.1	27.1	26.9	28	28.8	27.8	29	30.1	30	30.6	28.7	25.7	25.4	26.8	28.1	28.2	29.3	30.6	29.6	29.9	29	29.1	30.7	30.1	27.1
32	26.2	25.8	24.2	24.8	25.9	26	24.5	26.2	24.9	23.3	24.5	26.1	26.4	25.5	25.2	26.4	26.3	26.1	26.9	26	27.1	26.1	25.7	25	26.3	24.7	24.4	25.8	26.3	25.5	26.9	27.7	28.5	28.2	25.9	23.2	23.1	24.9	26.4	27	28.1	28.8	28.1	28.3	27.6	27.6	28.3	27.3	24.8
33	26.6	26.3	24.4	24.4	25.8	25.7	23.7	25.5	23.9	22.5	23.8	25.5	25.6	24.3	24.1	25.5	25.4	25.5	26.4	25.6	26.2	25.1	24.9	23.7	24.8	23.5	23.8	25.4	25.6	24.8	26.5	27.2	27.8	27.5	24.5	21.4	21.8	23.7	25.6	26.4	28	28.4	27.7	27.9	27.7	27.5	27.4	26.4	23.9
34	29.1	28.9	26.9	26.5	28	27.7	25.6	27.3	25.5	24.3	25.8	27.7	27.7	25.7	26.1	27.8	27.2	27.6	28.8	27.8	28.6	27.5	27.6	25.7	26.2	25.5	25.7	27.3	27.9	27.3	28.6	29.4	30.3	29.8	25.8	22.3	23	25.1	27.2	28	29.8	30.2	29.3	30	29.6	29.2	29.2	27.6	25.6
35	30.3	30	28.1	27.4	28.9	28.3	26.6	28.4	26.6	25.3	27.1	28.5	28.7	26.5	27.6	28.8	28.4	28.7	30	29.2	29.8	28.6	28.4	26.6	27.1	26.9	26.8	28	29	28.2	29.5	30.1	31.3	30.9	26.3	22.9	24.1	26.1	28.2	28.9	30.3	31.2	30.4	30.8	30.7	30.2	30.1	28	26.8
36	29.7	29.4	27.6	26.7	28.1	27.4	25.8	27.7	26.1	24.7	26.6	27.4	27.9	26	26.8	27.6	27.7	27.9	29.1	28.5	28.7	27.3	27.4	25.8	26.2	26	26.1	27.1	28.3	27	28.8	29.1	30	30	25.7	22.9	23.5	25.4	28.1	28.3	29.9	30.8	29.7	30.3	30.7	29.9	29.4	27.2	26.5
37	29.5	29	27.2	26.1	27.5	26.6	25	26.5	25.6	24.2	25.8	26.7	26.9	25.5	26.2	26.5	27.3	27.2	28.1	27.7	27.7	26.4	26.7	25.1	25.3	25	24.9	26.3	27.4	26.2	28.4	28.5	29	29.1	25.2	23.2	23	24.5	27.7	27.8	29.6	30.3	29.4	30.1	30.7	29.4	28.5	26.8	26.2
38	29.6	29	27.7	26.4	27.7	26.7	25.3	26.9	26.1	24.8	26.2	26.7	27	25.9	26.7	26.5	27.4	27.3	27.8	27.7	27.5	26.6	27	25.6	25.5	25.2	25.3	26.6	27.7	26.4	28.3	28.5	28.9	29.1	25.5	23.8	24	24.9	27.9	28.2	29.8	30.1	29.4	30.3	30.8	29.4	28.5	27.4	26.6
39	29.5	29.1	28.4	27.1	28.2	27.5	26.3	27.5	26.8	25.8	27.1	27.4	27.4	26.8	27.6	27.2	27.6	27.6	27.7	28	27.9	27.5	28.1	27	26.5	26	26.1	27.3	28.1	26.9	28.5	28.8	29.3	29.3	26	25	25.3	26	28.3	28.6	29.7	29.8	29.2	30.1	30.4	29.4	28.9	27.9	27.1
40	28	28.5	27.7	28.2	28.8	29.8	28.8	29.5	28.9	28.3	28.8	29.4	29.5	28.9	29.1	29.4	29.9	28.9	29	29.9	29.9	29.4	29.7	29.1	29.2	28.7	29.4	29.8	28.8	28.8	28.5	29.6	29.1	29.4	28.8	28.1	26.9	27.7	28.9	28.3	29.5	30.5	30.3	30.1	29.8	29.6	30.4	30.4	28.4
41	28.7	28.4	27.2	27.6	29	29.9	28.6	30	28.9	28	28.9	29.8	30.1	29.4	29.4	30.1	30.4	29.2	29.5	29.2	30.4	29.6	29.8	29	29.7	28.7	29.3	30	29.3	29	29.3	30.2	29.5	30.2	29.3	27.7	26.3	27.5	29	28.6	30.1	31.1	30.7	30.8	30.1	30	31.4	31.4	28.4
42	27.9	27.5	26	26.8	28.1	28.9	27.5	29.3	27.8	26.8	27.5	28.9	29.3	28.9	28.1	29.7	29.5	28.8	29.3	28.3	29.8	29	28.9	28.2	29.5	27.7	27.6	29.1	29	28.5	29.3	30.1	29.9	30.4	29	26.8	25.5	27	28.4	28.2	29.9	30.8	29.9	30.5	29.2	29.5	31.1	30.8	27.3
43	26.6	26.3	24.7	25	26.5	27.1	25.1	26.8	25.4	23.8	25	26.6	26.8	26.3	25.7	27	26.9	26.8	27.5	26.5	27.4	26.7	26	25.4	26.6	25.1	25.1	27.1	26.7	26.4	27.8	28.5	29.1	29.1	27	24.2	23.3	25.1	26.7	27.3	28.7	29.1	28.4	29.2	28.5	28.2	29.1	27.9	24.8
44	27.9	27.5	25.6	25.5	27.2	27.6	25.3	26.8	25.2	23.3	24.9	27	26.8	25.7	25.4	26.7	26.6	27.1	28	26.8	27.8	27.1	26.1	25	25.9	24.7	25.1	27.4	27	26.4	28.1	29	29.7	29.3	26.5	23.1	22.3	24.6	26.9	27.6	29.4	29.2	28.5	29.7	29.3	28.9	28.8	27.3	24.5
45	29.6	29.5	27.7	27.2	28.7	28.7	26.7	28.2	26.5	24.8	26.1	28.6	28.3	26.4	26.7	28.1	27.8	28.4	29.7	28.2	29.6	28.4	28.1	26.3	26.8	26.2	26.3	28.2	28.6	28	29.4	30.3	31.1	30.6	27	23	22.9	25.3	28.3	28.7	30.6	30.8	30	31.1	30.5	30	29.8	28.3	26.2
46	30.2	30.2	28.5	27.8	29.2	28.8	27.2	28.7	27.2	25.4	27.1	28.9	28.9	26.7	27.7	28.8	28.5	28.8	30.3	29	30.3	28.8	28.5	26.7	27.1	26.9	26.7	28.1	29.2	28.5	29.7	30.5	31.3	30.9	26.7	22.9	23.6	26	28.5	29.2	31.1	31.6	30.7	31.5	31.2	30.5	30.3	28.5	27.2
47	30.1	29.5	28	27.1	28.4	28	26.3	27.9	26.6	24.7	26.7	27.9	28.2	26.3	27.2	28	28	28.3	29.7	28.8	29.6	28.1	27.7	26.2	26.6	26.1	26.1	27.2	28.6	27.8	29.1	29.6	30.5	30	26	23.1	23.5	25.5	28.1	28.5	30.4	31.2	30.1	30.9	30.6	30.3	29.9	28	26.9
48	29.2	28.5	27.2	26.3	27.6	27.2	25.7	26.7	25.5	23.9	25.8	26.9	27.2	25.4	26.4	26.9	27.3	27.5	28.5	28	28.4	26.9	27	25.6	25.9	24.8	25	26.4	27.7	26.7	28.4	28.7	29.4	29.1	25.4	23.4	23	24.6	27.2	27.6	29.6	30.3	29.3	30	29.9	29.4	29.1	27.3	26.4
49	29.5	28.6	27.2	26	27.4	26.6	25.2	26.6	25.7	24.3	25.7	26.7	26.8	25.4	26.5	26.3	27.1	27.1	27.8	27.5	27.5	26.3	26.8	25.3	25.6	24.9	24.7	26.4	27.4	26.2	28.2	28.5	28.8	28.9	25.2	23.5	23.2	24.6	27.4	27.9	29.5	30	29.2	30.2	30.4	29.1	28.8	27.4	26.3
50	30	29.2	28.1	26.8	28.1	27	25.9	27.1	26.6	25.4	26.6	27.2	27.3	26.5	27.3	26.9	27.5	27.7	27.9	27.9	27.7	27.1	27.6	26.3	26.3	25.6	25.7	27	28	26.7	28.7	29	29.3	29.5	26	24.4	24.3	25.5	28.2	28.5	29.9	29.9	29.2	30.4	30.7	29.3	29.2	27.9	26.8
51	27.9	28.4	26.7	27.7	28.5	29.6	28.4	29.2	28.6	27.8	28.3	29	29	28.3	28.8	29	29.7	28.7	28.9	29.3	29.4	28.6	28.9	28.8	29	28.2	28.4	29.3	28.2	28.5	28.2	29.1	28.7	28.9	28.5	28.2	26.7	27.7	29	28.2	29.5	30.6	30.2	30.2	29.8	29.2	30.1	30	28.3
52	28.8	28.9	27	27.7	29.2	30.3	28.8	30.3	29.3	28.1	29.1	30	30.2	29.5	29.8	30.2	30.7	29.6	29.9	29.4	30.3	29.5	29.6	29.2	29.9	28.7	29.4	30.3	28.8	29	29.1	29.8	29.3	30	29.3	28.2	26.5	27.7	29.3	28.7	30.4	31.3	31	31.2	30.3	30.3	31	31.4	28.4
53	28	27.9	26.3	26.4	28.3	29.3	27.7	29.5	28.3	26.7	27.9	29.2	29.4	29	28.6	29.8	29.8	28.9	29.3	28.2	29.3	28.7	28.3	28.1	29.1	27.7	27.9	29.3	27.7	28.1	28.6	29	28.5	29.6	28.7	27	25.4	26.9	28.2	27.7	29.5	30.4	30	29.6	29	29.5	30.1	30.6	27.1
54	26.9	26.6	25	24.5	26.8	27.5	25.3	27	25.6	23.7	25.2	26.8	26.9	26.3	25.9	27	27.2	26.9	27.6	26.3	27.2	26.4	25.5	25.3	26.2	25	25.2	27.4	25.9	26.3	27.4	28	28.2	28.5	26.9	24.4	23	25.2	26.7	26.9	28.6	28.8	28.3	28.7	28.4	28.3	28.3	28.1	24.6
55	28.3	28	26.2	25.9	28	28.4	26	27.5	26	24	25.5	27.7	27.5	26.5	26	27.5	27.3	27.7	28.8	27.3	28.5	27.6	26.4	25.7	26.6	25.4	26.1	28.3	27.5	27.1	28.6	29.7	30.4	29.9	27.2	23.7	22.6	25.2	28.1	28.1	30	29.6	28.9	30.3	29.8	29.5	29.2	28.3	25
56	29.9	29.7	28.2	27.7	29.4	29.4	27.6	29	27.5	25.7	26.8	29.3	29.1	27.2	27.5	28.8	28.6	29.4	30.7	28.7	30.6	29.1	28.6	27	27.6	27	27.2	29.1	29.4	28.6	30.2	31.1	31.9	31.2	27.7	23.9	23.5	26.1	29.1	29.2	31.3	31.6	30.6	31.9	30.9	30.7	30.5	29.4	27
57	29.9	29.7	28.3	27.7	29.1	28.8	27.6	28.9	27.3	25.5	27	29.1	29	26.6	27.7	29	28.6	28.8	30.6	28.8	30.6	28.9	28.7	26.9	27.2	26.7	26.8	28.3	29.1	28.6	30	30.8	31.3	30.8	27.1	23.4	23.6	25.7	29.2	29.1	31.2	31.7	30.5	31.8	30.9	30.6	30.6	29.2	27.3
58	29.4	28.7	27.5	26.9	28	27.6	26.4	27.9	26.3	24.5	26.2	27.9	28	25.7	26.8	28	27.8	28.1	29.6	28.2	29.7	28	27.7	26.1	26.6	25.9	25.2	27	28	27.7	29.2	29.8	30.2	29.6	26.4	23.2	23	24.8	28	28.1	30.3	30.9	29.7	30.7	30.2	29.9	30	28.3	26.9
59	29	28.1	26.5	25.9	27.1	26.9	25.4	26.9	25.6	23.9	25.5	26.9	27.1	25.1	26.1	26.7	27.1	27.4	28.5	27.6	28.4	26.9	26.7	25.4	25.9	24.7	24.5	26.1	27.1	26.6	28.2	28.7	29	28.7	25.8	23	22.2	24.3	27	27.5	29.5	29.7	29.2	29.6	29.5	29.2	29	27.2	26.2
60	29.1	27.9	26.7	25.5	26.7	26.3	24.8	26	25.2	23.5	25.2	26.3	26.4	25.1	26	25.8	26.7	26.8	27.7	27	27.2	26	26.2	24.9	25.4	24.4	24.4	25.9	26.8	26	27.9	28	28.4	28.5	25.5	23.1	21.9	24.2	27.2	27.4	29.1	29.5	29.2	29.5	29.6	28.9	28.4	26.8	25.7
61	29.6	28.5	27.5	26.4	27.5	26.6	25.5	26.6	26	24.5	26.2	26.7	26.9	25.7	26.9	26.6	27.2	27.3	27.8	27.5	27.4	26.7	27	25.8	26	25.2	25.5	26.8	27.6	26.5	28.4	28.7	29	29	26.3	24.1	23.2	25.1	28	28.4	29.7	29.6	29.1	29.8	30.1	29	28.7	27.3	26.4
62	28.4	27.7	27.7	27	27.2	26.7	25.7	26.6	25.9	25.5	25.8	26.7	26.7	25.6	26.9	26.7	26.6	27	26.6	27.1	26.8	26.5	26.7	26.4	25.9	25.6	26.2	27	27.1	26.6	27.3	27.9	27.8	27.4	25.9	24.8	24.9	25.9	27.7	27.9	28.4	28.1	27.7	27.8	28.4	28.1	27.7	26.1	26.5
63	28.1	28.7	27	27.7	28.7	29.6	28.5	29.4	28.7	27.8	28.4	29.1	29	28.4	28.9	29.2	29.7	28.9	29.1	29.2	29.4	28.6	29.1	28.9	28.9	27.8	28.5	29.2	27.9	28.3	28.2	28.8	28.7	28.9	28.2	28.4	26.7	27.8	29.1	28.4	29.9	30.8	30.4	30.3	29.9	29.5	30.1	29.9	28.5
64	29.5	29.7	27.8	28.2	29.8	30.8	29.6	31	29.9	28.5	29.4	30.6	30.3	29.8	30.3	30.6	31.1	30.1	30.5	30.1	30.8	29.8	30.2	29.8	30.2	28.7	29.5	30.6	28.7	28.8	29	29.9	29.4	30.1	29.3	28.8	26.8	28.1	30.1	29.1	31	31.7	31.5	31.5	30.7	30.9	31.1	31.5	29
65	28.4	28.4	26.7	26.5	28.5	29.3	28.1	29.7	28.8	27	28.1	29.5	29.1	29	28.9	29.7	30	29.1	29.4	28.5	29.4	28.8	28.6	28.4	29.1	27.7	28	29.3	27.4	27.8	27.8	28.8	27.9	29.2	28.3	27.5	25.5	27	28.5	27.5	29.6	30.2	30	29.7	29.2	29.8	30.2	30.6	27.4
66	26.8	26.6	24.8	24.1	26.5	26.7	25.2	26.8	25.5	23.5	25.1	26.6	26.3	25.9	25.7	26.6	27	26.5	27.2	25.9	26.8	25.8	25.1	24.9	25.8	24.8	25	26.9	25.4	25.7	26.4	27.5	26.9	27.9	26.4	24.8	22.4	25	26.8	26.4	28.3	28.3	28.1	28.1	28	28	28.1	28.1	24.7
67	28	27.9	26	25.4	27.7	27.9	26	27.6	25.9	24.1	25.4	27.7	27.2	26.4	26	27.4	27.3	27.4	28.5	27.1	28.1	27.2	25.8	25.3	26.6	25.1	26.1	28.1	27	26.7	28.1	29.4	29.8	29.6	27.1	24.2	22.1	25.3	28.2	27.6	29.6	29.5	28.9	29.8	29.4	29.4	28.7	28.5	25.2
68	29.7	29.7	28.2	27.6	29.6	29.6	28.2	30	27.8	26.5	27.3	29.9	29.5	27.9	28.3	29.9	29.2	29.9	31	29.1	31	29.7	29	27.5	28.8	27.3	28.1	29.7	29.7	28.8	30.4	31.6	32.1	31.5	28.3	25.1	23.7	26.7	30	29	31.4	31.7	30.8	31.7	30.6	31	30.7	30.2	27.1
69	30	29.8	28.4	27.9	29.5	29.3	28.5	29.5	27.8	26.6	27.5	29.9	29.8	27.6	28.6	30	29.5	29.8	31.5	29.4	31.4	29.8	29.4	27.7	28.8	27.8	27.7	29.4	29.7	29.3	30.5	31.7	31.8	31.2	27.9	25.2	24.2	26.5	29.5	28.9	31.9	31.9	30.8	31.7	30.7	31.1	31.1	30.3	27.6
70	29.9	29	27.8	27.5	28.6	28.3	27.7	28.7	27.1	25.6	27	28.8	29.1	26.6	27.8	29	28.8	28.7	30.8	29	30.9	29.2	28.9	27.1	27.6	26.5	26.7	28.3	28.5	28.5	29.9	30.8	30.8	30.3	27.3	24.4	23.3	25.7	29.2	28.6	31	31.6	30.3	31.3	30.4	30.6	30.9	29.4	27.5
71	29.5	28.5	27.2	26.8	27.9	27.3	26.8	27.8	26.6	25	26.5	27.8	28.4	26	27	28	28.1	28.2	29.8	28.5	29.8	28.2	27.8	26.3	27	25.5	25.9	27.3	27.7	27.7	29	29.8	29.7	29.7	26.7	23.7	22.8	25	28.2	28.3	30.2	31.1	30.1	30.2	29.9	30.2	30.1	28.3	27.2
72	29.2	27.9	26.8	25.8	27.1	26.6	25.7	26.4	25.8	24.1	25.7	26.5	27.1	25.5	26.5	26.7	27.3	27.3	28.4	27.5	27.9	26.7	26.7	25.5	26.2	24.9	25.3	26.4	27.1	26.6	28.3	28.7	28.9	29	26.2	23.5	22.3	24.6	27.7	27.8	29.6	30.1	29.6	29.5	29.5	29.4	29	27.3	26.2
73	29.4	28.1	27.2	26.3	27.5	26.9	25.7	26.7	25.6	24.2	26.1	26.6	27	25.9	27.1	26.8	27.3	27.5	28.2	27.7	27.7	26.8	27.2	26.1	26.5	25.2	25.8	27.2	27.8	27	28.8	29.1	29.4	29.3	26.8	24.5	23.1	25.1	27.9	28.5	29.9	29.7	29.2	29.6	30	29.2	28.7	27.4	26.5
74	28.1	27.4	27.3	26.9	27.1	26.6	25.9	26.5	25.7	25.1	25.7	26.5	26.7	25.4	26.9	26.7	26.5	27	26.7	27.1	26.8	26.5	26.7	26.4	26.1	25.5	26.3	27.1	27.2	26.6	27.5	28	27.9	27.5	26	24.8	24.7	25.8	27.6	28	28.4	28	27.7	27.7	28.3	28	27.6	26.3	26.4
75	30	30.3	28.5	28.8	30.2	30.8	30.5	31.4	30.3	29.2	30	31	30.6	30.4	30.8	31.1	31.5	30.7	31	30.9	31.4	30.4	30.8	30.3	30.4	28.9	29.7	30.9	28.8	28.9	28.9	29.9	29.9	30.3	28.9	29.2	27.3	28.5	30.5	29.1	31.2	31.9	31.6	31.3	30.8	31.1	31.3	31.5	29.8
76	29.4	29.8	28	27.7	29.9	30.1	29.7	31.1	30.3	28.6	29.6	30.8	30.3	30.2	30.5	31.2	31.5	30.5	30.7	30.2	30.9	30	30.3	30	30.5	28.8	29.2	30.6	28.3	28.5	28.2	29.5	28.7	30	28.4	28.6	26.3	28	29.6	28.2	30.5	31.2	30.9	30.8	30.1	30.8	31	31.5	28.8
77	27.1	27.5	25.6	24.9	27.2	27.2	26.3	27.9	26.6	24.8	26.2	27.7	27.2	26.9	26.7	27.6	28.1	27.4	28	26.9	27.8	26.6	26.2	26	26.9	25.6	25.9	27.8	26	26.1	26.5	27.8	27.2	28.2	26.7	26	23.2	25.5	27.4	26.6	28.9	28.9	28.7	28.8	28.4	28.5	28.6	28.8	25.8
78	28.1	28.5	26.2	25.6	28	28	26.7	28.5	26.5	25.2	25.8	28.4	27.4	26.9	26.5	27.8	27.8	27.8	28.8	27.4	28.5	27.5	26.1	25.6	27.1	25.7	26.4	28.5	27.1	26.9	28.2	29.6	29.8	29.8	27.2	24.9	22.4	25.7	28.4	27.6	29.6	29.9	29.4	29.8	29.4	29.5	29.1	29	25.9
79	29.7	30.4	28.5	27.8	30.1	30.1	29	30.7	28.4	27.3	28	31	30	28.8	29.2	30.4	29.8	30.5	31.6	29.8	31.1	30.2	29.3	27.8	29.6	28.3	28.9	30.2	30	29.1	30.8	32.2	32.4	32	28.5	25.7	24	27.3	30.3	28.8	31.3	31.9	30.9	31.6	30.8	31.4	31.2	31	27.6
80	30.5	30.6	29.6	29	31	30.4	29.9	31.2	28.8	27.8	28.5	31.7	31	29.4	30.2	31.4	30.6	31.5	32.8	30.5	32.5	31.4	30.7	29	30.7	29.2	29.5	30.8	30.8	30.2	31.8	33	32.9	32.6	29	26.4	24.9	27.9	31.1	30	32.4	32.7	31.7	32.1	30.9	32.2	31.9	31.7	28.2
81	30.4	30	29.1	28.8	30.4	29.7	29.6	30.1	28.4	27.4	28.1	30.9	30.6	28.8	29.5	30.9	30.1	30.8	32.3	30.3	32.5	31.3	30.5	28.5	29.8	27.9	28.6	30.3	30.1	29.8	31.2	32.3	32	31.8	28.8	26	24.1	27.3	30.4	29.5	32.2	32.4	31.4	31.9	30.4	31.6	31.8	30.7	28.3
82	29.7	28.8	27.7	27.8	29	28.5	28.2	28.6	27.4	26.2	27.3	28.8	29.4	27.1	28.1	29.4	28.8	29	31	29.3	31.3	29.6	29.2	27.6	28	26.5	27	28.6	28.8	28.7	29.9	31	30.5	30.7	28	24.8	24.1	26.3	29.4	29.2	31.2	31.8	30.7	31	30.1	31	30.5	29.4	28
83	29.3	28	27	26.5	27.8	27.5	26.6	27.5	26.4	24.7	26.5	27.4	27.9	26	27.3	27.9	27.8	28	29.2	27.9	29.3	27.6	27.6	26.6	27.2	25.6	26	27.2	27.8	27.4	28.9	29.8	29.6	29.8	27.1	24.5	23.5	25.6	28.5	28.4	30.5	30.7	29.8	30.1	29.9	30	29.6	28.3	27
84	29.3	28	27.2	26.4	27.9	27.6	26.4	27.2	26.2	24.7	26.5	27.1	27.5	26.2	27.6	27.5	27.8	27.9	28.7	28.1	28.4	27.4	27.8	26.9	27.3	25.7	26.3	27.7	28.3	27.6	29.4	29.9	30	29.8	27.2	25.2	23.8	25.7	28.2	28.7	30.3	30.1	29.3	29.8	30.2	29.7	29.2	28.1	26.9
85	27.8	27.2	27	26.8	27.1	26.8	26.4	26.6	26	25.2	25.9	26.7	26.8	25.6	27	26.9	26.6	27.1	26.9	27.1	27	26.6	26.9	26.6	26.4	25.7	26.6	27.3	27.2	26.8	27.6	28.2	28	27.6	26	25.2	24.8	25.9	27.7	28	28.4	28	27.8	27.6	28.3	28.1	27.7	26.7	26.3
86	29.6	30	28.5	28.5	29.8	30.1	30.3	30.7	30.1	29	29.9	30.3	30.3	30.1	30.5	30.8	31	30.5	30.7	30.7	31	29.8	30.5	30	30	28.7	29.1	30.4	28.5	28.7	28.6	29.6	29.9	30	28.1	29.2	27.3	28.6	30.1	28.9	30.8	31.5	31.1	31	30.5	30.7	31.1	30.9	30.2
87	30.4	31.1	29.2	28.9	31.2	31.1	31.3	32.2	31.6	30	31.2	31.9	31.8	31.5	32.1	32.7	32.8	31.9	32.1	31.8	32.7	31.2	31.7	31.4	31.9	29.8	30.2	31.9	29.3	29.2	29.1	30.4	30	30.8	28.7	29.7	27.1	28.7	30.4	29	31.4	32.2	31.8	31.9	31	31.7	31.7	32.2	30.2
88	28.2	29	27	26.2	29	28.6	28.4	29.6	28.5	27.3	28.1	29.8	28.9	28.9	28.8	29.8	30.1	29.3	29.6	28.6	29.8	28.5	28.2	27.9	28.9	27	27.5	29.7	27.4	27.5	27.5	29	28.3	29.2	27.5	27.1	24.5	26.7	28.6	27.4	29.9	30.2	30	30.1	29.3	29.5	29.7	30	27.5
89	28.4	29.4	26.8	26.2	29.1	28.9	27.9	29.8	27.7	26.8	27	29.9	28.6	28.3	27.6	29.2	29.1	29.3	29.7	28.2	29.5	28.6	27.4	26.6	28.2	26.7	27.3	29.4	27.7	27.7	28.6	30.3	29.9	30.2	27.8	25.8	23.4	26.7	28.9	27.9	30	30.5	30.3	30.4	29.8	29.8	30.6	30	27.1
90	29.3	30.4	28.1	27.5	30.1	29.9	28.8	30.9	28.3	27.5	27.6	30.8	29.7	28.5	28.8	29.9	29.5	30.1	31.3	29.1	30.5	29.8	28.7	27.2	29	27.7	28.5	29.7	29.4	28.6	29.8	31.5	31.6	31.3	28.2	25.8	24.2	27.2	29.8	28.5	30.5	31.5	30.9	31.1	30.5	31.2	31.1	30.7	27.7
91	29.8	30	28.9	28	30.3	29.8	29.1	30.1	28.5	27.5	27.4	30.9	29.9	28.3	29.2	30.2	29.9	30.4	31.5	29.3	31	30.3	29.3	27.7	29.6	28	28.8	29.9	29.7	29	30.3	31.8	31.8	31.8	28.2	25.9	24.4	27.3	30.3	29.1	31.1	31.7	31	31	30.3	31.3	31.2	30.8	27.6
92	30.7	29.8	29.3	28.6	30.6	30.1	29.9	30.1	28.7	27.2	27.9	31.5	30.6	28.7	29.6	30.9	30.1	30.8	32	29.9	32.2	31.2	30.4	28.7	30.1	27.9	29.1	30.5	30	29.7	30.9	32.2	32	31.5	28.5	26.6	24.6	27.6	30.8	30.5	32.2	32.3	31.4	31.7	30.3	31.6	31.6	30.9	28.2
93	30	29.1	28.1	27.9	29.9	29.4	29.2	29	28.1	26.7	27.7	30.2	30	27.8	28.8	30.1	29.4	29.5	31.2	29.4	31.9	30.2	29.8	28.3	29.3	27.6	28.1	29.4	29.2	29.1	30.2	31.7	31.1	31.1	28	26.1	24.7	27.2	30	29.6	32.2	32.1	31.1	31.7	30.4	31.5	30.6	30.5	28.3
94	29.1	28.2	27.1	26.7	28.4	28.3	27.6	28.1	26.9	25.1	26.8	28	28.6	26.6	27.9	28.6	28.5	28.4	29.6	28.2	30.1	28.1	28.3	27.4	27.9	26.5	26.9	27.8	28.4	27.9	29.4	30.4	30.1	30.2	27.3	25.2	24.3	26.6	29	28.7	31.2	31	30.1	31	30.2	30.7	30	29	27.4
95	29.1	28.2	27.3	26.6	28.4	28.5	27.7	28	26.8	25	26.9	27.7	28.2	26.6	28.2	28.4	28.5	28.4	29.3	28.5	29.2	27.9	28.4	27.8	28	26.3	27	28.2	28.8	27.9	29.8	30.5	30.6	30.3	27.6	26	24.4	26.6	28.7	29.2	30.9	30.2	29.8	30.4	30.5	30.1	29.6	29.1	27.2
96	27.6	27.2	26.9	26.8	27.3	27.3	26.8	26.9	26.4	25.5	26.2	26.9	27.1	26.1	27.3	27.3	26.9	27.3	27.2	27.2	27.4	26.9	27.2	27	26.9	26.2	26.9	27.5	27.5	26.9	27.9	28.4	28.3	27.8	26.2	25.7	25.3	26.3	27.9	28.1	28.6	28.1	28	27.7	28.5	28.3	28	27.6	26.4
97	28.7	29.2	27.6	27.3	28.8	29	29	29.5	28.9	27.6	28.8	29	29	28.5	29.1	29.4	29.7	29.1	29.4	29.3	29.7	28.4	29.2	28.7	28.9	27.6	28	29.2	27.5	27.7	27.8	28.5	28.6	28.8	27.3	28.5	26.4	28	29.4	28.5	29.9	30.7	30	29.9	29.7	29.7	30	29.5	29.1
98	29.6	30.3	28.3	27.9	30.5	30.1	30.2	31.1	30.5	28.7	30.2	30.6	30.7	30	30.8	31.3	31.7	30.9	31.1	30.9	31.9	30	30.9	30.2	30.9	29.3	29.4	31	28.7	28.4	29	30	29.7	30.1	28.3	29.7	26.8	28.8	30.4	29	31.4	32	31.6	31.8	31	31.4	31.4	31.6	30.1
99	28.5	29.2	27.3	26.6	29.6	29.2	29.2	30.6	29.2	27.9	28.8	30.2	29.5	29.3	29.5	30.6	30.8	30.1	30.2	29.3	30.6	29.2	29.2	28.8	29.9	28.5	28.5	30.2	28	28	28.3	29.6	29	29.6	28	28.2	25.8	28	29.5	28.1	30.6	31.3	30.7	31.1	29.9	30.4	30.7	30.8	28.8
100	27.8	28.7	26.4	25.5	28.8	28.5	27.9	29.4	27.7	26.6	27.1	29.6	28.3	28.5	27.7	29.1	29.1	29.1	29.2	27.9	29.1	28.4	27.6	27.2	28.6	27	27.2	29.1	27.2	27.5	28	29.7	29	29.7	27.6	26.5	24	27.2	28.8	27.3	29.7	30.4	30	30.1	29	29.3	30.6	29.9	27.1
101	27.5	28.5	25.9	25.4	28.3	28.2	27.3	28.9	27.1	26.1	26.2	29.2	27.9	27.3	27.3	28.4	28	28.5	29	27.3	28.5	28.3	27.2	26.3	27.8	26.3	26.9	28.4	27.2	27.1	27.8	29.7	29.1	29.2	27.3	25.8	23.4	26.4	28.6	27.6	29.7	30	29.7	29.8	28.9	29.7	30	29.3	26.5
102	28.4	28.8	27.5	26.4	28.9	29.1	28.1	29.2	27.6	26.4	26.8	29.9	28.7	27.6	28.2	29.2	28.8	29.1	29.6	27.7	29.3	29	28.3	26.9	28.7	27	27.8	29.1	28	27.5	28.7	30.4	30.2	30	27.7	26	24	26.8	29.6	28.2	30.4	30.4	30.2	30.1	29.5	30.6	30.4	30	27.3
103	30.3	29.4	29	27.6	30.2	30.3	29.6	29.6	28.5	26.9	28.2	31.3	30.2	28.6	29.5	30.7	29.9	30.3	31.3	29.2	31.1	30.5	30.1	28.6	29.8	27.8	28.9	30.4	29.1	28.8	30.1	31.6	31.5	30.7	28.4	27.1	25.1	27.7	30.8	29.3	31.9	31.4	31	31.2	30.1	31.7	31.6	30.8	28.5
104	30.6	29.2	28.6	27.7	30.3	30.2	29.8	29.1	28.5	26.8	28.4	31.2	30.5	28.4	29.5	30.6	29.9	30.2	31.6	29.5	31.7	30.7	30.2	29.1	29.8	28.1	28.6	30.1	29.5	29.3	30.4	32	31.7	31.2	28.5	27.2	25.5	27.9	30.7	29.9	32.7	31.7	31.1	31.9	30.3	31.9	31.7	31	28.7
105	29.6	28.7	27.7	26.9	29.3	29.7	28.9	28.7	27.6	25.5	27.8	29.3	29.7	27.8	29	29.8	29.5	29.3	30.7	28.9	30.8	29.1	29.4	28.6	28.9	27.6	28	29.2	29.5	28.8	30.1	31.5	31.3	31	28.1	27.1	25.3	27.8	29.8	29.2	32.1	31.3	30.6	31.8	30.5	31.2	30.6	30.2	28.1
106	29.3	28.6	27.7	26.9	29.1	29.5	28.8	28.6	27.5	25.6	27.5	28.4	29.1	27.3	29	29.3	29.3	29.1	29.9	28.9	29.8	28.5	29.2	28.5	28.9	27.1	27.9	28.8	29.6	28.3	30.2	31.1	31.1	30.7	28	26.7	25.2	27.5	29.1	29.3	31.5	30.6	30	31.4	30.8	30.5	30	29.7	27.7
107	29.5	30	28.8	28.3	30	29.4	30	30.5	29.9	28.5	29.6	29.7	29.5	29.2	29.7	29.8	30.2	29.7	29.8	29.9	30.3	28.8	29.6	29	29.4	28	28.9	30.1	27.8	28	28.3	29.1	29.2	29.1	26.7	28.9	26.7	28.5	29.8	28.3	30	30.7	30.2	30.1	29.8	30.1	30.5	30.2	29.8
108	29.8	30.4	28.7	28.2	30.9	30.4	30.7	31.7	30.9	29.3	30.4	31.4	30.7	30.4	30.7	31.3	31.8	31	31	30.3	31.5	29.9	30.5	30.1	30.7	29.3	29.7	31.3	28.9	28.4	28.8	30.1	29.7	30	27.8	29.3	26.4	28.8	30.3	28.3	30.8	31.8	31.3	31.8	30.4	31.2	31.8	31.8	30.1
109	28.4	28.9	27.1	26.8	29.4	29.3	29.3	30.3	29.2	28.3	28.6	30.6	29.3	29.8	29.5	30.4	30.4	30.2	30.1	28.9	30.2	29.1	29	28.8	30	28.4	28.5	30.1	28	27.7	28.1	29.6	29	29.2	27.4	27.5	25.1	27.9	29.3	27.1	29.8	30.7	30.1	30.9	29	30	31.2	30.4	28.3
110	28.6	28.9	27.1	26.6	29	29.3	28.6	29.3	28.1	27.3	27.4	30	28.5	28.9	28.5	29.3	29.3	29.6	29.8	28.1	29.3	29	28.1	27.8	28.9	27.5	27.9	29.4	27.4	27.4	28.4	29.9	29.3	29.3	27.5	26.7	24.2	27	29.1	26.9	30.2	30.2	29.9	30.6	28.8	30	30.8	29.8	27.3
111	30.9	30.2	29.6	28.5	30.5	31.3	30	30.3	29.2	27.8	28.5	31.2	29.9	29.5	29.6	30.3	30.3	30.4	30.7	29.1	30.6	30	29.5	28.5	29.7	28.4	29	30.5	28.7	28.3	29.9	31.5	30.8	30.5	28.7	27.2	25.1	27.6	30.5	28.6	31.9	31.2	31	31.6	30.1	31.5	31.7	31.2	28.2
112	32.4	30.7	31.1	29.7	31.6	32.5	31.1	30.7	30.1	28	29.6	32.4	31.2	29.9	30.8	31.6	31	31.5	32	30.2	31.9	31.3	31	29.7	30.9	29	30.2	31.4	29.9	29.6	31.1	32.7	32.5	31.9	29.7	28.3	26.2	28.5	31.7	30.2	33.3	32.2	31.9	32.5	31	32.6	32.5	32.3	29.3
113	32	30	30.4	28.7	31.2	31.9	30.9	29.5	29.3	27.4	29.2	32	31.2	29.3	30.5	31.4	30.7	31.2	31.9	30.1	31.9	31.3	30.7	29.8	30.6	28.3	29.6	30.9	30.1	29.7	31.3	32.5	32.5	31.8	29.6	27.8	26.1	28.6	31.1	30.6	33.3	32.1	31.4	32.4	30.9	32.1	32.4	31.4	28.9
114	30.8	29.2	29.1	27.5	30.4	30.8	30	29	28.4	26	28.6	30.5	30.4	28.9	29.8	30.8	30.3	30.5	31.5	29.8	31.2	30.1	30.2	29.5	29.9	28	28.7	30	30.1	29.4	30.9	32	32.1	31.6	29	28.1	25.8	28.5	30.6	30.3	32.6	31.5	30.9	32.1	30.8	31.4	31.6	30.8	28.4
115	29.6	28.8	28	27.1	29.5	30.3	29.3	28.7	27.9	25.6	28	29.1	29.5	28	29.5	29.9	29.7	29.7	30.3	29.2	30.2	29	29.7	28.9	29.2	27.6	28.2	29.3	30	28.6	30.3	31.3	31.4	31	28.5	27.6	25.5	27.9	29.7	29.4	31.9	30.7	30.2	31.7	30.8	30.6	30.3	30.1	27.9
116	27.7	27.3	27.1	26.7	27.4	28.1	27.5	27	26.8	25.8	26.5	27.2	27.3	26.4	27.5	27.7	27.3	27.6	27.4	27.2	27.5	27	27.4	27.1	27.5	26.5	27.1	27.5	27.7	26.8	27.7	28.4	28.5	28	26.6	26.1	25.8	26.9	28	28.2	28.8	28.2	28	28.4	28.5	28.3	28	28.1	26.4
117	29.1	29.4	28.5	27.9	29.5	29.3	30	30.2	29.8	28.6	29.5	29.6	29.3	29.4	29.6	29.9	30.3	29.8	29.6	29.4	30	28.8	29.4	29	29.5	28.3	28.9	29.9	27.6	27.7	28	28.6	28.8	28.3	26.6	29.3	26.6	28.5	29.6	28.1	29.6	30.4	29.8	30	29.1	29.9	29.8	30.3	29.6
118	28.7	28.7	27.5	26.9	29.4	29.5	29.6	30.3	29.3	28.4	28.8	30.2	29.2	29.5	29.7	30.5	30.4	29.8	29.8	29	30.4	29	29.4	28.9	29.7	28.5	28.4	29.9	28	27.5	28.3	29.2	29	28.9	27.4	28.9	25.9	28	29.5	27.8	30.1	30.9	30.3	31.1	29.1	30.4	30.5	30.9	28.9
119	28.9	28.4	27.5	26.5	29.1	29.6	29.1	29.4	28.5	27.5	27.9	29.9	28.5	29.2	28.6	29.7	29.4	29.3	29.6	28	29.8	28.7	28.3	28.1	28.9	27.8	28.1	29.4	27.7	27.4	28.5	29.6	29.2	29	27.6	27.7	24.9	27.5	29.2	27.1	30.2	30.6	30	31.1	28.6	29.9	30	29.9	27.7
120	30.9	29.7	29.4	28.3	30.5	31.2	30.1	30	29.2	27.5	28.6	30.8	29.5	29.6	29.2	30.2	29.9	30.2	30.6	29	30.4	29.6	29	28.6	29.3	28.2	28.9	30.4	28.5	28.3	29.6	31.2	30.6	30.3	28.4	27.8	25.1	27.6	30	28.7	31.4	31.4	30.9	31.9	29.6	31	30.9	30.6	28
121	32	29.9	30.5	29.1	31.1	32.1	30.6	30	29.7	27.2	29.1	31.6	30.4	29.4	30.1	30.9	30.4	30.7	31.6	30.1	31.3	30.6	30.2	29.2	30.1	28.4	29.5	30.9	29.7	29.2	30.8	32.1	32	31.3	29.2	28	26	28.2	30.8	29.7	32.6	31.9	31.4	32	30.7	31.7	31.8	31.4	28.6
122	31.6	29	30	28.3	30.4	31.6	30.1	29	28.7	26.3	28.7	31.3	30.4	29	30	30.8	30.2	30.6	31.5	29.9	31.3	30.5	30	29.2	30	28.3	29.1	30.5	30	29.3	30.8	32	32.2	31.2	29.4	28.3	26.2	28.1	30.4	30.6	32.9	31.5	31.1	31.8	30.8	31.5	31.9	31.1	28.4
123	31.3	28.8	29.3	27.1	30	30.9	29.9	28.5	28.2	25.4	28.5	30.5	30.2	28.8	29.6	30.6	30	30.4	31.3	29.5	30.8	29.7	30	29.2	29.9	27.7	28.6	29.8	30.2	29.2	30.8	31.8	32.2	31.3	29.3	28.1	26.2	28.4	30.5	30.4	32.6	31.1	30.8	32.1	30.8	31.2	31.6	30.6	28.2
124	30.4	28.8	28.4	26.9	29.6	30.6	29.3	28.5	28.1	25.4	28.2	29.2	29.7	28.3	29.6	30.1	29.7	29.9	30.5	29.1	30.2	29.1	29.9	28.9	29.4	27.3	28.2	29.2	30	28.6	30.4	31.5	31.5	31	28.8	27.7	26	28.2	30.1	29.6	32.2	30.4	30.2	31.8	30.7	30.4	30.7	30.1	27.9
125	28	27.4	27.2	26.7	27.5	28.5	27.6	27.1	26.9	25.9	26.7	27.4	27.4	26.5	27.6	27.9	27.4	27.7	27.5	27.3	27.7	27.1	27.6	27.2	27.7	26.3	27.1	27.6	27.9	26.8	27.7	28.5	28.6	28	26.8	26.4	25.6	26.6	28.2	28.4	28.8	28.3	28.1	28.5	28.5	28.3	28.2	28.2	26.5
126	28.9	29	28.2	27.5	28.8	29	29.5	29.7	29.2	28.3	28.9	29.6	28.7	28.8	29.3	29.4	29.6	29.2	29.2	28.8	29.3	28.3	28.5	28.4	28.9	28.1	28.6	29.5	27.3	27.4	28	28.3	28.7	28.2	26.2	28.9	26.5	28.3	29.1	28.1	29.3	30	29.3	29.4	28.7	29.5	29.6	29.7	29.5
127	29.5	29.4	28.7	27.6	29.9	30.5	30.5	31.2	30.4	28.9	29.7	31.3	29.9	30.2	30.7	31.3	31.1	30.3	30.5	29.3	30.6	29.3	29.7	29.6	30.3	29.3	29.4	30.5	28.5	28.1	29.2	29.6	29.6	29.3	27.2	29.9	26.9	28.9	29.9	28.3	30.4	31.4	30.7	31.5	29.7	31.1	31.1	31.7	30
128	28.9	28.8	28.2	27.4	29.5	30.1	29.8	30.5	29.4	28.1	28.8	30.8	29.1	30	29.7	30.8	30.5	30.2	30.2	28.4	29.7	29	28.8	28.9	29.9	28.7	28.8	30.3	28.3	28.1	29.1	29.8	29.3	29.2	27.2	28.9	26.4	28.1	29.6	27.7	30.4	31.1	30.2	31.4	29.4	30.8	30.7	31	28.9
129	29.6	28.9	28.7	27.9	29.8	30.4	29.6	30	28.7	27.1	28.5	30.7	29.2	29.5	29.3	30.3	29.9	30.2	30.3	28.3	29.5	29	28.6	28.3	29.5	28.2	28.8	30.4	28.4	28.2	29.3	30.6	30	29.8	27.8	28.3	25.6	27.7	29.9	28	31	31.1	30.5	31.3	29.6	30.7	30.8	30.6	28.3
130	30.7	29.2	29.5	28.5	30.4	31.4	30	30	28.7	26.6	28.8	31.4	30	29.5	29.9	30.6	30.2	30.7	31.1	29	30.5	29.9	29.7	28.7	29.9	28.4	29.2	30.7	29.7	28.7	30.4	31.7	30.9	31	28.8	28.2	25.9	28.1	30.6	29.2	32.1	31.4	31	31.9	30.4	31.3	31.8	31.1	28.5
131	31.4	29.5	29.9	28.7	30.5	31.9	30.3	29.5	28.8	26.8	29	31.7	30.6	29.6	30.4	31	30.5	31.1	31.7	29.6	31.3	30.5	30.4	29.3	30.3	28.5	29.3	31	30.4	29.3	31.1	32.2	31.7	31.4	29.5	28.8	26.5	28.8	30.8	30.4	33.1	31.5	31.2	32.1	30.9	31.9	32.3	31.4	28.7
132	31.5	29.4	29.5	28.3	30.3	31.4	30.2	29.2	28.6	26.2	28.8	30.9	30.4	29.3	30	30.7	30.4	30.9	31.6	29.4	31	29.7	30.2	29.2	30	28.1	29	30.6	30.4	29.2	31.2	32.1	32.2	31.6	29.9	28.8	26.6	28.7	30.8	30.4	32.7	31.5	31.2	32.4	31.1	31.4	32.2	31.1	28.7
133	30.5	28.8	28.3	27.1	29.2	30.4	29.2	28.4	27.8	25.3	28	28.9	29.3	28.2	29.1	29.6	29.4	29.5	30.3	28.4	29.8	28.7	29.5	28.5	29.3	27.1	28	29	29.8	28.3	30.3	31.2	31.3	30.6	29.1	28.2	25.9	28.1	29.8	29.8	32	30.4	30.3	31.5	30.7	30.4	31	30.1	28.1
134	28	27.6	27.1	26.6	27.4	28.4	27.5	27	26.7	25.7	26.5	27.2	27.3	26.4	27.4	27.6	27.2	27.5	27.5	27	27.6	27	27.4	27.1	27.6	26.1	27	27.4	27.8	26.7	27.7	28.5	28.6	27.8	26.9	26.4	25.6	26.8	28.2	28.1	28.9	28.3	28	28.5	28.6	28.3	28.3	28.1	26.6
135	28.8	28.8	28.4	27.4	28.6	29.3	29.8	29.7	29.2	28.2	29.1	29.3	28.5	29	29.3	29.4	29.7	29.1	29.2	28.7	29	28.3	28.5	28.7	29.2	28.2	28.7	29.2	27.1	27.4	28	28.2	28.2	28	26.2	28.9	27.4	28.6	29.3	27.9	29.3	30	28.9	29.4	28.5	29.7	29.3	30.1	29.6
136	28.9	28.9	28.6	27.4	29.4	30.1	30.1	30.7	29.6	28.3	29.2	30.5	29.2	29.9	29.8	30.8	30.8	30.2	30.1	28.7	29.6	29.2	29	29.2	30.1	28.8	29.1	29.7	28.2	28.2	28.9	29.1	28.8	28.7	27.2	29.2	27.2	28.3	29.8	27.8	30.3	31	30	31	29.4	30.8	30.7	31	29.4
137	29.3	29.2	29.1	28.1	29.9	30.7	30.1	30.8	29.4	27.4	29.2	31.3	29.5	30.2	30	31.2	30.7	30.9	30.7	28.8	29.8	29.8	29.3	29.1	30.4	29	29.3	30.3	29.4	28.7	29.6	30.1	29.8	29.7	27.8	29	26.6	27.9	30.1	27.9	31.1	31.4	30.3	31.5	30	31.1	31.2	31.1	28.9
138	30.2	29.6	29.8	29	30.5	31.5	30.3	30.7	29.1	26.9	29.1	31.8	30.2	30	30.3	31	30.5	31.1	31.5	29	30.5	30.2	30	29.1	30.4	29	29.8	31	29.9	28.8	30.7	31.4	30.8	30.8	28.7	28.9	26.2	27.9	30.6	28.6	32.2	31.4	31	31.8	30.7	31.4	32.1	31.4	28.9
139	31	30	30.1	29.2	30.7	31.9	30.4	30.4	29	27	29	32	30.6	29.9	30.6	31	30.6	31.3	31.8	29.2	31.3	30.4	30.6	29.4	30.5	28.8	29.8	31.2	30.2	29	31.4	32.2	31.4	31.4	30	28.9	26.4	28.5	30.9	29.6	32.9	32.2	31.3	32.2	31.1	31.9	32.4	31.8	29.2
140	30.7	29.3	29.4	28.2	29.8	31.2	29.8	29.2	28.2	25.9	28.4	30.9	29.9	29.1	29.8	30.2	29.9	30.3	31.4	28.6	30.6	29.2	29.8	28.9	29.8	27.7	28.9	30.2	29.8	28.8	31	31.8	31.5	31.2	30.2	28.6	26.3	28.3	30.4	29.9	32.7	31.4	31.3	31.9	31	31.2	32.1	31.3	29
141	29.5	28.3	28	26.6	28.5	29.5	28.3	27.7	26.7	24.8	27.2	28.6	28.2	27.4	28	28.7	28.4	28.6	29.8	27.5	28.9	27.9	28.4	27.5	28.6	26.5	27.5	28.1	28.9	27.6	29.7	30.3	30.8	29.9	28.8	27.4	25.3	27.2	28.9	28.9	31	29.8	30.1	30.7	30.3	30	30.6	29.7	27.9
142	28.3	28	26.8	26.1	27.8	28.7	27.7	27.2	26.2	24.7	26.4	27.5	27.4	26.3	27.2	27.8	27.3	27.9	28	26.7	28.1	27.3	27.6	27	27.9	25.7	26.8	27.3	28.3	26.8	28.2	29.2	29.5	28.6	27.7	26.9	24.8	26.6	28.4	27.7	29.7	28.8	28.9	29.8	29.6	29	29.2	28.8	26.9
143	28.4	28.6	28.4	27.2	28.6	29	29.4	29.3	29	27.8	28.8	29	28.3	28.9	28.8	29.3	29.1	29	29.1	28.6	28.5	28.4	28.5	28.9	29.2	27.9	28.7	28.8	27.4	27.7	28.2	27.9	28	27.7	26.3	29	27.8	28.7	29.2	27.6	29.2	29.7	28.7	28.9	28.4	29.4	29	29.9	29.1
144	29.1	29.3	29.1	27.6	29.8	30.3	30.1	30.8	29.6	28.1	29.2	30.8	29.4	30.2	30.1	31	30.7	30.9	30.5	28.9	29.6	29.9	29.5	29.5	30.6	29	29.6	29.7	29.1	28.7	29.6	29.2	29.3	29	27.7	29	27.3	28.7	30.1	28	30.6	30.9	29.7	30.7	29.8	31	30.8	31	29.2
145	30.1	29.9	29.8	28.6	30.5	31.3	30.5	31.3	29.9	27.6	29.2	31.9	30.2	30.6	30.9	31.6	30.9	31.7	31.5	29.1	30.5	30.8	30.3	29.8	31.2	29.5	30.1	30.9	29.7	29	30.8	30.5	30.4	30.1	29.4	29.1	26.9	28.7	30.9	28.6	31.7	31.7	30.5	31.3	30.7	31.6	32.3	31.9	29.4
146	30.7	30	30.1	28.9	30.6	31.7	30.5	30.9	29.4	27	29	32.1	30.5	30.3	30.7	31.2	30.7	31.4	31.8	29.2	31.1	30.6	30.5	29.6	30.9	29.2	30.1	31.2	30	29	31.3	31.5	31.1	30.9	30.2	29.2	26.5	28.7	31	28.9	32.3	32	31	31.5	31	32.1	32.7	32	29.6
147	30.3	29.5	29.4	28.1	29.7	31	29.7	29.7	28.2	26.4	28.2	31.1	29.8	29.3	29.7	30.2	29.8	30.2	31.4	28.6	30.5	29.3	29.6	28.8	30	27.9	29.3	30.4	29.6	28.6	30.8	31.1	31.1	30.7	30.1	28.7	26.1	28.3	30.4	29	32.4	30.9	31.1	31.6	30.7	31.1	32.4	31.3	29.2
148	29.2	28.5	28	26.5	28.5	29.3	28.3	28	26.7	25.2	27	28.9	28.2	27.4	27.9	28.8	28.3	28.5	29.8	27.3	28.7	27.7	28.3	27.4	28.6	26.6	27.6	28.1	28.8	27.6	29.5	30.1	30.3	29.9	28.8	27.7	25.2	27.3	29	28.5	31	29.7	30.1	30.7	30.3	30.1	30.6	29.8	28.1
149	28.3	28.4	26.7	25.9	28.1	28.8	27.8	27.7	26.3	24.7	26.5	28	27.6	26.6	27.3	28.1	27.8	28.3	28.7	26.7	28.4	27.5	27.9	27.1	28.2	26	27	27.5	28.9	27.3	28.9	29.7	30.2	29.7	28.4	27.6	24.8	27.1	29	27.9	30.6	28.9	29.8	30.6	30.4	29.6	29.6	29.5	27.6
150	28	28.4	27.1	26.4	27.9	28.5	28	27.6	26.8	25.2	26.5	27.8	27.6	26.4	27.3	28.1	27.6	28.2	28.3	26.8	28.2	27.6	28	27.4	28.2	26.4	27.1	27.6	28.9	27.3	28.5	28.9	29.8	29.2	27.7	27.5	25.5	27.3	29.1	28.3	29.9	29.2	29.5	30.2	30	29.4	29.3	29.2	27.4
151	28.6	28.8	28.5	27.2	28.6	28.8	29.2	29.1	29.1	27.9	28.8	28.6	28.5	28.9	28.7	29.2	29	28.8	28.7	28.1	28.2	28.7	29	29.4	29.5	27.8	28.9	28.8	27.1	27.8	28.2	28	27.8	27.5	27.2	28.7	28.1	29.3	29.3	27.7	28.8	29.2	28	28.4	28.4	29.6	28.8	30	28.9
152	29.8	29.7	29.2	27.6	29.9	30.4	30.1	30.6	29.9	28.1	29.2	30.6	29.6	30.1	30.1	30.7	30.4	30.5	30	28.5	29.7	30	30.1	29.8	30.7	28.8	29.8	30.1	28.7	28.5	29.6	29.3	29.1	29.1	28.9	29.2	27.4	29.3	30.5	28.2	30.7	30.7	29.4	30.1	29.9	31.1	31.5	31.3	29.3
153	30.5	29.8	29.4	27.6	30.4	31.2	30.4	31	29.8	27.4	29.1	31.6	30.3	30.4	30.5	31.3	30.8	31.1	30.7	28.7	30.7	30.5	30.4	29.8	31.1	28.8	30.1	31	29.4	28.7	30.5	30.3	30.1	30.2	29.8	29.6	26.9	29.1	31	28.4	31.6	31.2	30.3	31	30.6	31.7	32.9	31.7	29.7
154	30.6	29.7	29.4	27.7	30.2	31.1	30.2	30.6	29.2	27.1	28.7	31.6	30.3	30	30	30.9	30.3	30.7	31.4	28.9	30.7	29.8	29.9	29.4	30.7	28.4	29.8	30.5	29.6	28.8	30.7	30.8	30.8	30.6	30.1	29.3	26.6	28.6	30.8	28.6	31.7	30.9	30.8	31.3	30.7	31.7	32.4	31.5	29.6
155	29.7	29.2	28.7	26.8	29.3	30.1	29.1	29.4	28.1	26.4	27.9	30	29	28.6	28.8	29.7	29.2	29.4	30.8	28.1	29.4	28.3	28.9	28.2	29.4	27.5	28.5	28.9	29.3	28.2	30	30.6	30.7	30.3	29.3	28.6	25.9	28.2	29.7	28.3	31.2	30.1	30.4	30.9	30.5	30.7	30.9	30.4	28.8
156	28.8	28.9	27.5	26.2	28.5	29.2	28.2	28.4	27.1	25.6	27.2	28.7	28.1	27.6	27.8	28.9	28.4	28.8	29.5	27.3	28.7	28	28.4	27.8	28.9	26.8	27.8	28.2	29.4	28	29.4	30.2	30.6	30.2	28.8	28.2	25.5	28	29.6	27.6	30.9	29.6	30.2	30.9	30.6	30	30.2	29.9	28.3
157	28.4	28.7	27	26.3	28.3	29	28.1	27.9	26.9	25.2	26.8	28.4	27.9	27.2	27.5	28.7	28.2	28.8	29.1	27	28.8	28.1	28.6	27.9	28.9	26.7	27.6	28.1	29.8	28	29.3	29.6	30.6	30.1	28.5	28.1	25.5	27.8	29.7	28.7	30.9	29.4	30.1	31.1	30.8	30	30	29.8	28.1
158	27.7	28	26.9	26.5	27.5	28	27.6	27.3	26.8	25.5	26.2	27.4	27.2	26.5	27.1	27.8	27.3	27.8	27.9	26.6	27.5	27.2	27.6	27.2	27.8	26.4	27	27.4	28.3	27.4	27.9	27.6	29	28.2	27.2	26.9	25.9	27.4	28.6	28.3	29.3	27.9	28.3	29	29.2	28.8	28.9	28.4	26.8
159	29.9	29.2	28.6	27.2	30	30.4	30	30.2	29.5	27.9	29.2	30.3	29.8	30.1	29.8	30.4	29.8	30.1	29.5	28.1	29.9	29.9	29.8	29.8	30.5	28.6	29.7	30	28.7	27.9	29.2	29	28.4	28.7	28.7	29.4	27.2	29.3	30.3	28.1	30.1	30.4	29.2	29.8	29.4	30.9	31.6	30.8	29.3
160	30.6	29.6	29	27.7	30.6	31.3	30.7	30.8	29.6	26.9	29.3	31.6	30.5	30.5	30.4	31.2	30.2	31	30.9	28.8	30.9	30.4	29.8	29.9	31	28.9	30.1	30.5	30	28.4	30	30.2	29.7	29.9	29.3	29.4	26.9	29	30.6	28.3	31.4	31.1	30.2	30.8	30.3	31.7	32.1	31.3	29.5
161	30.5	29.6	28.6	27.3	29.9	30.9	30	30.2	29.1	27.1	28.6	30.9	29.9	29.8	29.8	30.6	29.9	30.4	31.4	28.7	30.2	29.2	29.4	29.3	30.4	28.3	29.4	29.5	29.9	28.5	30.3	30.7	30.4	30.3	29.2	29.4	26.5	28.8	30.1	28	31.5	31.1	30.4	30.9	30.6	31.3	31.4	30.8	29.2
162	29.9	29.4	28.2	26.7	29.1	29.8	29	29.3	28	26.6	27.9	29.7	28.9	28.8	28.9	29.7	29.2	29.6	30.8	28.1	29.4	28.6	29.1	28.8	29.8	27.6	28.7	29.3	29.8	28.6	30	30.7	30.6	30.5	28.9	29	26.3	28.8	30.1	28	31.3	30.4	30.5	31	30.8	30.4	30.8	30.4	28.8
163	29.1	29	27.2	26.5	28.5	29.2	28.1	28.3	27.2	25.5	27.2	28.8	28.1	27.9	27.9	29	28.5	29.1	29.6	27.2	29	28.2	28.7	28.2	29.1	26.9	28	28.6	29.9	28.4	29.4	29.7	30.4	30.2	28.3	28.3	26	28.2	29.7	28.2	31	29.3	30.2	30.9	30.7	29.9	30.1	29.9	28.3
164	28.4	28.4	27.1	26.6	28	28.6	27.8	27.8	27.1	25.5	26.7	28	27.6	27.2	27.3	28.4	27.8	28.5	28.6	26.6	28.1	27.7	28.1	27.6	28.3	26.6	27.5	27.8	29.1	27.9	28.4	28.2	29.6	28.9	27.7	27.6	26.1	27.6	28.9	28.2	30	28.3	28.9	29.8	29.9	29.2	29.6	29	27.4
165	30	29.2	28.7	27.5	29.8	30.7	30.2	29.8	28.9	27.3	28.9	30.6	29.6	30	29.6	30.4	29.3	30	30	28.6	30	29.5	29.2	29.6	30.4	28.7	29.6	29	29.1	28	29.2	29.7	28.7	28.9	27.9	28.8	27.1	28.8	30	28	30.5	30.3	29.5	29.9	29.6	30.9	30.6	30.3	28.9
166	30.1	29.3	28.4	27.3	29.2	30.3	29.6	29.6	28.7	27.2	28.5	30.2	29.3	29.7	29.3	30.2	29.6	29.7	30.6	28.4	29.7	29.1	29.3	29.3	30.3	28.4	29.1	29.7	29.6	28.7	29.8	30.5	29.7	29.8	28.2	29.2	26.8	28.9	30	28	30.9	30.1	30	30.3	30.3	30.5	31	30.4	28.9
167	29.7	29.3	27.9	26.8	28.9	29.7	28.8	29	27.9	25.8	27.9	29.4	28.6	28.7	28.5	29.5	29	29.5	30.2	27.5	29.3	28.6	28.9	28.7	29.5	27.5	28.5	29.2	29.9	28.8	29.7	29.8	29.9	29.8	28	28.6	26.5	28.5	29.7	27.8	31	29.4	30.1	30.5	30.6	30.1	30.7	30	28.6
168	29.4	29.1	27.4	26.5	28.7	29.5	28.4	28.6	27.8	25.7	27.6	28.9	28.3	28.1	28	29.2	28.7	29.4	29.4	26.9	29	28.5	28.8	28.3	29.1	27.2	28.2	28.6	30	28.6	29.3	29	29.9	29.4	28	28.5	26.5	28.1	29.4	27.7	30.6	28.6	29.5	30.4	30.5	29.7	30.4	29.7	28.3
169	28.6	28.3	27.3	26.8	28	28.5	28	27.9	27.6	26.5	26.9	27.8	27.7	27.5	27.3	28.3	28	28.4	28.2	26.7	27.8	27.6	28	27.6	28.1	26.8	27.5	27.9	28.6	27.9	27.8	27.6	28.8	28.1	27.3	27.6	26.6	27.7	28.6	27.8	29.2	28.3	28.3	29	29.3	28.7	29.1	28.6	27
170	29.3	28.7	28.5	27.8	29.1	29.9	29.9	29.5	29	27.5	28.8	29.8	29	29.7	28.9	30.1	29	29.1	29.2	28.4	29.4	29.5	29.1	29.3	30.2	28.7	29.3	29.1	28.6	28.2	28.7	29.6	28	27.8	26.9	28.5	27.2	28.8	29.5	27.6	29.4	29	28.6	28.6	28.7	30.1	29.9	29.7	28.5
171	29.9	29.3	28.5	27.2	29.1	30	29.5	29.5	28.8	26.7	28.6	30	29.2	29.6	29.1	30.3	29.3	29.7	30.1	28.2	29.9	29.4	29.3	29.4	30.4	28.6	29.2	29.6	30	29	29.8	29.9	29.2	29	27.6	28.6	26.9	28.6	29.8	27.7	30.5	28.9	29.3	29.6	29.9	30.1	30.6	30	28.8
172	29.9	29.4	27.8	26.9	28.8	29.7	28.7	28.9	28.3	26.5	28.2	29.2	28.8	28.8	28.4	29.7	28.9	29.5	29.8	27.6	29.4	28.9	28.9	28.9	29.6	28	28.8	29.3	30	28.9	29.5	29.3	29.3	29.1	27.8	28.4	26.9	28.4	29.5	27.4	30.4	28.5	29.1	29.6	29.9	29.7	30.1	29.5	28.4
173	28.7	28.5	27.3	27	27.9	28.4	28	28	27.7	26.9	27.3	27.8	27.9	27.7	27.5	28.3	27.8	28.2	28.4	27	27.8	27.5	27.9	27.8	28.1	27.2	27.8	28	28.4	27.9	27.8	27.8	28.1	27.9	27.1	27.4	26.9	27.8	28.6	27.4	29.1	27.8	28	28.3	28.5	28.6	28.8	28.3	27
[truncated: 5,000 more columns]
