# Supplementary material for: Heatwaves in Peninsular Malaysia: a spatiotemporal analysis
Source: Sci Rep. 2024 Feb 21;14:4255. doi: 10.1038/s41598-024-53960-x (PMC10882015; doi:10.1038/s41598-024-53960-x)
Supplement: Supplementary file 4 — Supplementary Information 4. [file 41598_2024_53960_MOESM4_ESM.csv]

	Tmn	tmn	tmn	tmn	tmn	tmn	tmn	tmn	tmn	tmn	tmn	tmn	tmn	tmn	tmn	tmn	tmn	tmn	tmn	tmn	tmn	tmn	tmn	tmn	tmn	tmn	tmn	tmn	tmn	tmn	tmn	tmn	tmn	tmn	tmn	tmn	tmn	tmn	tmn	tmn	tmn	tmn	tmn	tmn	tmn	tmn	tmn	tmn	tmn
1	22.3	21.5	21.1	20.9	21.9	21.2	22.1	21.7	21.9	22	21.7	20.9	21.1	21.7	21.2	21.3	21.5	21.1	20.4	19.6	19.9	20.7	22	21.4	21.3	21.9	22.1	22.6	21.7	21.6	21.7	22	22.2	22.3	22.5	23.3	22.8	22.8	23.1	22.8	22.9	22.9	22.7	22.6	22.6	21.7	21.3	21.6	21.8
2	22.8	22.4	21.9	21.7	22.4	22.1	22.8	22.4	22.4	22.7	22.5	22	21.9	22.3	22	22	22.5	22.4	21.9	21	21.4	21.7	22.6	22.2	22	22.8	22.9	23.1	22.5	22.6	22.6	22.7	22.9	23	23	24	23.4	23.4	23.7	23.5	23.8	23.7	23.1	23.1	23.6	22.7	22.4	22.8	22.9
3	21.2	20.8	20.4	20.3	21.2	20.9	21.6	21.1	21.3	21.3	21.1	20.7	20.6	20.9	20.1	20.3	20.6	20.6	19.9	18.9	19.3	20	21.1	20.8	20.5	21.4	21.5	21.8	20.9	21.3	21.1	21.1	21.3	21.6	21.8	23	22	22	22.5	22	22.2	22.2	21.8	21.7	22.2	21	20.6	21.1	21.3
4	23.2	23	22.5	22.3	22.5	22.7	23.2	22.6	22.7	22.9	22.9	22.2	22.2	22.6	22.4	22.5	23.3	23.6	23	22.2	22.1	22.4	22.8	22.7	22.4	23.3	23.1	23.3	22.9	23.1	22.8	23.1	23.2	23.5	23.5	24.3	23.6	23.8	24	23.9	24.1	24.1	23.2	23.4	24	23	23	23.3	23.6
5	21.5	21.4	20.4	20.5	20.8	21.2	21.8	21.2	21.4	21.4	21.5	20.8	20.8	21	20.3	20.6	21.4	21.9	21.2	20	19.9	20.4	21.1	21.1	20.8	21.7	21.6	21.8	21.3	21.6	21.1	21.3	21.4	21.8	22.4	23.2	22	22.4	22.5	22.3	22.3	22.3	21.6	21.8	22.4	21.3	21.2	21.6	21.7
6	20.2	20.3	18.8	19.1	19.5	19.8	20.6	20.3	20.3	20	20.4	19.9	19.4	19.5	18.6	19	19.5	20	19.9	18.5	18	18.4	19.4	19.5	19.3	20	20	20.5	19.7	20.3	19.9	19.6	19.6	20.2	21.3	22.1	20.8	21.2	21.4	20.5	20.5	20.8	20.2	20.4	21.4	20.2	19.8	20.1	19.7
7	21.8	22.4	21.7	21.7	21.8	21.5	22	21.9	22.4	22.9	21.8	22.1	21.4	22	20.9	21.5	20.9	20.4	20.5	20.2	19.4	20.3	22.1	21.2	21.4	21.6	21.6	22.3	22	21.3	21.3	21.3	21.5	22	22.7	22.4	22.6	22.4	22.8	22	22.1	22.7	23.2	22	22.6	22.4	21.1	21.3	21.5
8	23.5	23.6	23.6	23.4	23.4	23.5	23.1	23.8	23.6	23.8	23.4	23.6	23.3	23.5	22.9	23.3	22.7	22.3	22.3	22.3	21.7	22.4	23.7	23.2	23.2	23	23.2	23.2	23.1	22.8	23.1	23.3	23.3	23.4	23.4	23.7	23.7	24	24.1	23.6	23.7	24	24.1	23.7	24.2	23.4	23	22.6	22.8
9	23.6	23.4	22.8	23	23	23	23.4	23.5	23.3	22.9	23.2	22.5	22.5	22.8	23.2	23.6	24	24.5	23.7	23.8	22.5	22.6	22.9	23.8	23.5	24.2	23.3	23.5	23.4	23.9	24	24.1	24.7	24.5	24.5	24.4	23.8	24	24.5	24.4	24.2	24.4	23.7	24	24	23.4	23.6	23.5	23.8
10	21.7	21.8	20.5	20.8	21	21	22.2	21.7	21.7	21.4	21.8	21	20.9	21.1	21.3	21.5	22.3	22.8	21.9	21.2	20.3	20.6	21.1	21.7	21.4	22.1	21.7	21.8	21.7	22.1	21.6	22	22	22.2	23.1	23	22	22.3	22.7	22.5	22.2	22.2	21.7	22	22.3	21.7	21.9	21.9	22.3
11	19.7	19.9	18.3	18.2	18.6	18.8	20.6	20	19.8	19.8	20.2	19.8	19	19.2	18.5	18.8	19.7	20.3	19.8	18.4	17.9	18.3	18.9	19.3	19.1	19.8	19.9	20	19.6	20	19.6	19.2	19.2	19.6	21.1	21.4	20.2	20.6	20.9	20.3	20.2	20.3	19.6	20.1	20.7	20.2	20.1	20.2	19.8
12	18.9	18.7	18.6	17.4	17.1	17.5	19.3	19	18.6	18.7	18.4	19	17.4	17.2	16.5	17.3	17.7	18.1	18.1	18.7	16.2	16.3	17.8	17.5	17.5	17.8	17.7	18.8	18	18.5	18.5	18.6	18	17.8	19.3	20.1	19.2	19.4	19.7	18.4	18.5	19.9	19.5	18.8	19.5	18.9	17.9	18.4	18
13	19	18.9	18.6	17.7	17.6	18.1	19.4	18.9	18.9	19.7	18.6	19.2	17.7	18	17.2	17.8	17.7	18.2	18	17.6	17.4	16.8	18.3	17.8	17.9	18.4	18.6	19.2	18.3	18.9	18.2	18.4	18.1	18.3	19.8	20.3	19.6	19.3	20	18.6	18.8	20	20.5	19.1	19.7	19.1	18.4	18.4	18.4
14	20.1	20.1	19.8	18.8	18.9	19.1	20.6	19.6	19.8	21	19.5	20.2	18.8	19.5	18.4	19.1	18.8	18.7	18.9	17.2	17.6	18	19.3	18.8	19.1	19.6	19.8	20.3	19.5	19.9	18.9	18.9	18.9	19.7	21	21	20.8	20.2	20.9	19.9	20.2	20.9	21.6	20.4	20.8	20.2	19.4	19.2	19.6
15	21.1	21.3	20.8	19.9	19.9	20.1	21.5	20.8	20.9	21.9	20.1	20.8	19.9	20.7	19.5	20	19.9	19.2	19.3	17.4	18.1	19	20.5	19.5	19.9	20.4	20.6	21.3	20.6	20.5	19.7	19.9	19.8	20.6	21.8	21.4	21.7	21.1	21.7	21.1	21.4	21.6	22.4	21.3	21.8	21.1	20.1	19.9	20.4
16	22	22.3	22	21.4	21.3	21.5	22.2	22.2	22	22.7	21.3	21.9	21.4	22	21	21.1	21	20.2	20.3	18.8	19.4	20.5	21.9	20.9	21.4	21.5	21.7	22.1	21.7	21.4	21.1	21.1	21.3	21.7	22.4	22.3	22.6	22.3	22.8	22	22.4	22.5	23.1	22.3	23.1	22.2	21.1	21.1	21.5
17	23.6	23.6	23.8	23.2	23.3	23.8	23.6	24.1	23.5	23.7	23.5	23.8	23.6	23.9	23.3	23.3	22.9	22.3	22.2	21.9	21.9	23.3	23.9	23.8	23	22.9	23.6	23.5	23.3	23.6	23.6	23.4	23.4	23.4	23.2	24	24	24	24.4	23.8	24	24	24.6	24	24.9	23.8	23	23	23.4
18	23.9	23.6	23.1	22.9	23.1	23.2	23.9	23.1	23.3	23.4	23.2	23.2	23.2	23.7	23.6	23.9	24.8	25.2	24.1	24.1	23.5	23.4	23.5	23.9	23.8	23.9	24.1	24.1	24.2	24	23.6	24	24.1	24.2	24.5	24.2	24.1	24.4	24.6	24.5	24.3	24.5	23.7	24.2	24.2	24.2	23.7	23.5	23.7
19	21.8	21.8	20.5	20.2	20.4	20.6	22	21.1	21.2	21.2	21.4	21.1	20.9	21.3	20.9	21.2	22.6	22.8	21.8	21.2	20.8	20.5	21.1	21.6	21.3	21.6	21.8	21.9	22.2	21.8	21.2	21.7	21.4	21.6	22.7	22.6	22.1	22.4	22.4	22.5	22	22.1	21.5	21.9	22	21.8	21.7	21.5	21.8
20	19.5	19.4	18	17.7	18.1	18.3	20.4	19.5	19.4	19.3	19.5	19.3	18.6	18.9	18.2	18.6	19.6	20.2	19.8	18.8	18.1	17.7	18.7	19.1	18.8	19.4	19.3	19.7	19.6	19.6	19.2	19	18.8	19.2	20.6	20.8	20.1	20.5	20.6	20.4	20	20.1	19.2	19.7	20.2	19.9	19.8	19.6	19.8
21	19.2	18.9	17.9	18	18.2	18.2	20.3	19.4	19.2	19.3	19.4	19.6	18.4	18.6	17.8	18.2	18.9	19.6	19.4	18.6	18.4	17.9	18.6	18.4	18.2	18.4	18.9	19.1	18.8	18.9	19.5	18.9	18.6	19.2	20.1	20.3	19.5	20.1	20.5	19.8	19.4	20.1	19.2	19.6	20.2	19.5	19.4	19.3	19.2
22	18.5	17.9	17.8	17.4	17.4	17.6	19.3	18.6	18.5	18.8	18.8	18.9	17.6	17.9	17.1	17.4	17.9	18.1	18.6	17.2	16.7	16.8	17.8	17.4	17.3	17.7	18.1	18.6	17.5	17.9	18.8	17.8	17.7	18.2	19.1	19.6	18.9	19.1	19.7	18.6	18.8	19.6	19.1	19.3	19.6	18.7	18.7	18.5	18.4
23	18	17.8	17.3	16.6	16.7	17.4	18	17.8	18	18.7	17.9	18.3	16.5	17.4	16.6	17	17.1	17.2	17.8	16.2	16.2	15.8	17.3	16.8	16.9	17.5	17.7	18.5	17	17.5	17.6	16.8	16.8	17.5	18.6	19.2	18.8	18.2	19	18.1	18.3	19.3	19.5	18.8	19.2	18	18.1	17.6	17.7
24	19.1	19.8	18.9	17.8	17.9	18.6	19.3	18.7	19	19.9	18.7	19.3	17.7	18.7	18	18.4	17.9	18.5	18.5	17.6	17.7	17.2	18.6	17.8	18.1	18.7	19	19.6	18.2	18.9	18.3	18.4	18.2	18.9	19.9	20.2	20	19.1	19.9	19.6	19.7	20.4	20.8	19.8	20.6	18.9	18.9	18.4	18.9
25	20	20.7	20.3	19.2	18.7	19.3	20.6	19.8	20.1	20.8	19.6	20.3	18.9	19.7	18.9	19.2	18.8	19	18.8	17.9	17.7	18.1	19.3	18.7	19	19.5	19.7	20.4	19.5	20	19.4	19.5	19.3	19.9	20.6	20.8	20.9	20.1	20.9	20.5	20.6	20.9	21.4	20.6	21.5	19.9	19.4	18.9	19.6
26	20.1	20.8	20.9	20.1	18.9	19.4	20.3	20.4	20.5	20.7	20.1	20.5	19.4	19.8	19.1	19.4	19.1	18.4	18.5	17	16.9	18.2	19.4	19	19.1	19.7	19.7	20.7	20.1	19.9	19.9	19.3	19.4	20.1	20.6	20.8	21	20.5	21.4	20.5	20.7	20.7	21.3	20.7	21.6	20.5	19.2	18.9	19.6
27	20.8	21.6	21.4	21	20.3	20.6	20.5	21.5	21.6	21.7	21.1	21.5	20.7	20.8	20.4	20.4	20.1	19.1	19.2	18.1	18	19.6	20.1	20.3	20.4	20.6	20.7	21.6	21.1	20.4	20.5	20.3	20.3	20.9	21.6	21.9	21.8	21.4	22.2	21.4	21.5	21.5	21.9	21.5	22.2	21.5	19.8	19.8	20.5
28	22.7	23.3	23.3	22.8	23	23.1	22.3	23.8	23.4	23.3	23	23.4	22.9	23.1	22.6	22.7	22.3	21.4	21.3	21.5	21.3	22.2	22.5	22.8	22.4	22.6	22.9	22.9	22.8	22.1	22.4	22.5	22.3	22.6	23.2	23.5	23.1	23.1	23.8	23.3	23.2	23.2	23.3	23.3	23.8	23	21.9	21.8	22.3
29	21.8	21.8	20.6	20.3	20.4	20.3	22.1	21.2	21.1	21.5	21.4	21.7	21.4	21.5	21	20.9	22.6	22.6	21.8	21.2	20.9	20.5	21	21.4	21.1	21.7	21.7	21.9	22.3	21.6	21.7	21.9	21.4	21.5	22.4	22.4	21.7	22.2	22.1	22.3	22.2	22.2	21.4	21.8	21.8	21.4	21.9	21.3	21.3
30	19.4	19.3	18.3	17.7	17.9	18.1	20	19.5	19	19.3	19.2	19.4	18.5	18.7	18.2	18.4	19.6	19.9	19	18	18.2	17.8	18.7	18.9	18.8	19.6	19.5	19.6	19.7	19.4	19.4	19.4	18.9	19.2	20.7	20.7	20	20.2	20.3	20.4	19.9	20.2	19.2	19.8	19.9	19.6	19.8	19.5	19.7
31	18.4	17.9	17.4	16.8	17.2	17.5	19.2	19	18.3	18.7	18.6	18.7	17.2	17.6	17.1	17.6	18.3	18.9	17.9	17	17.1	17.4	18.2	17.8	17.9	18.6	18.4	18.7	17.7	18.1	18.9	18.1	17.9	18.5	20	19.9	19.2	19.4	19.7	19.2	18.7	19.7	18.5	19.3	19.3	19.1	18.7	18.5	18.9
32	17.2	17.3	16.6	15.7	15.8	16.4	18.2	17.8	17.4	17.7	17.5	17.9	15.8	16.6	15.8	16.2	16.9	17.5	17.5	16.2	15.5	15.9	17	16.5	16.6	17.3	17.1	17.7	16.1	16.7	17.8	17.2	16.4	17.1	18.4	18.7	18	18.1	18.6	17.7	17.8	18.9	17.9	18.6	18.4	17.8	18	17.3	17.6
33	17.4	17.7	16.9	15.8	15.9	16.3	18	17.5	17.3	17.5	17.4	17.7	15.8	16.6	15.7	16	16.6	17.1	17.3	16.1	15.2	15.4	16.7	16.3	16.3	17.3	17	17.7	16	16.6	17.3	16.9	16.2	16.8	18	18.6	17.9	17.7	18.2	17.4	17.7	19	18.5	18.4	18.4	17.1	17.3	17.4	17.4
34	19	19.3	18.8	17.4	17.5	17.8	19.5	18.6	18.6	19.1	18.6	18.9	17.2	18.1	17.3	17.6	18.1	18.2	18.3	17.2	16.6	16.7	18.1	17.7	17.8	18.6	18.8	19	17.5	18	18.8	18	18.2	18.5	19.5	20	19.4	18.8	19.6	19.3	19.5	20.4	20.4	19.6	20.3	18.2	18.4	19	18.7
35	20	20.7	20.4	18.9	18.6	19	20.6	19.8	20	20.4	19.4	20.3	18.6	19.2	18.5	18.9	19.2	19	19	17.8	17.5	17.9	19.1	18.5	18.9	19.4	19.7	20	18.9	19.5	19.7	19.1	19	19.9	20.5	20.8	20.7	20.1	20.8	20.6	20.8	20.9	21.5	20.7	21.6	19.4	19.4	19.7	19.8
36	20.1	21	20.7	19.7	19.2	19.6	20.8	20.7	20.2	20.8	19.7	20.7	19.4	19.6	19.1	19.3	19.4	19	18.9	17.7	17.8	18.4	19.3	18.7	19.2	19.5	19.8	20.4	19.7	19.8	19.9	19.3	19.2	20.1	20.7	20.9	21.1	20.7	21.2	20.6	20.7	20.6	21.7	21.1	21.8	20.1	19.5	19.4	20
37	20.3	21.2	21	20.4	19.6	19.7	20.5	21	20.6	21.2	20.3	20.9	20.2	20.1	19.7	19.7	19.6	19	19	17.6	17.9	18.8	19.5	19.3	19.6	19.6	20.2	21	20.3	19.9	20.1	19.5	19.5	20.4	21.3	21.5	21.4	21	21.6	20.8	20.9	20.8	21.6	21.3	21.9	21	19.2	19.4	20.1
38	21.2	21.9	22	21.6	21	21.1	21.4	22.2	21.7	22.3	21.5	21.7	21.6	21.4	20.9	20.8	20.6	19.9	19.8	18.5	18.8	20.2	20.9	20.4	21.1	20.7	21.4	22.1	21.3	21	21	20.6	20.5	21.4	22.2	22.5	22.1	21.8	22.6	21.8	21.8	21.7	22.3	22.1	22.7	22	19.9	20.1	20.8
39	22.7	23	23.3	23.2	23.2	23.4	23.1	23.9	23.5	23.8	23	23	23	22.9	22.4	22.3	22.1	21.2	20.8	20.2	20.3	22.2	23.2	22.4	22.7	22.3	22.8	23.1	22.7	22.7	22.5	22.1	22	22.7	23.1	23.7	23	23.1	23.7	23.2	23	22.9	23.3	23.5	23.7	22.9	21.4	21.5	21.9
40	22.5	22.5	21.6	21.7	21.8	21.9	23	22.3	22.1	22.5	22.3	22.5	22.5	22.3	21.9	22.2	23.2	23	22.4	21.9	21.9	21.7	22.1	22.2	22.1	22.7	22.7	22.7	23.3	22.7	22.7	22.9	22.5	22.7	23.3	23.1	22.8	22.9	22.9	23.2	23.1	23.3	22.6	22.8	22.8	22.5	22.8	22.4	22.5
41	20.3	20	18.9	19	19.4	19.2	20.5	20.1	19.5	20.3	19.8	20.2	19.7	19.2	19	19.5	20.6	20.6	19.5	18.9	18.8	19	19.8	19.6	19.7	20.3	20.4	20.6	20.7	20.3	20.3	20.6	20	20.2	21.6	21.3	20.6	20.8	21	21.1	20.5	21.1	20.2	20.9	20.7	20.4	20.6	20.2	20.5
42	18.6	18.1	17.5	17.4	17.8	17.6	19.2	19	18.3	19	18.4	18.7	17.7	17.5	17.4	17.8	18.6	18.6	17.7	17	16.9	17.8	18.4	18.1	18.1	18.9	18.7	19	17.9	18.4	18.9	18.4	18.2	18.5	20.1	19.9	19.3	19.2	19.6	19.3	18.9	19.7	18.7	19.5	19.1	19	19	18.7	18.9
43	17.2	16.7	16.3	16.7	16.6	16.3	18	17.6	17.1	17.5	17.6	17.6	16.9	16.8	16.3	16.1	17.2	17	16.6	15.9	16.4	16.7	16.9	16.6	16.6	17.4	17.4	17.7	16.4	16.9	17.8	16.6	17.3	17.2	18.6	18.6	18.2	17.8	18.5	18	18.2	18.8	18.1	18.6	18	17.6	17.9	17.3	17.6
44	17.7	17.7	17	17.3	16.9	16.9	18.2	17.7	17.6	17.6	18.1	17.9	17.3	17.3	16.5	16.2	17.5	17.3	17.3	16.7	17	17.2	17.2	17	17.1	17.7	17.5	18	16.9	17.3	18.1	17.1	17.4	17.7	18.9	18.9	18.6	18.1	18.9	18.3	18.6	19.4	19.1	19.1	18.7	17.5	17.8	17.5	18
45	19	19.9	19	18	18.2	18	19.9	19.3	19.2	19.4	18.9	19.2	18.2	18.3	17.3	17.5	18	18.2	18.5	17.4	17.7	18.3	18.2	18.9	18.4	19	18.4	19.1	17.9	18.2	18.7	17.9	18.2	18.8	20	20.1	19.6	19.1	20.2	19.6	20.2	20.5	20.5	19.8	20.2	18.6	19	18.8	19.4
46	19.9	20.9	20.5	19	19.4	19	20.4	20.4	20.2	20.4	19.8	20.2	19.3	19.1	18.1	18.5	18.5	18.7	18.9	17.6	18	18.8	18.9	19.9	19.2	19.8	19.3	19.9	18.7	19.2	19.4	18.4	19	19.6	20.5	20.7	20.5	20.1	21.2	21	21.2	21.2	21.4	20.6	21.4	19.8	19.4	19.6	20.2
47	20.5	21.4	21.2	20.3	20.3	20.2	21.1	21.1	20.9	21.2	20.9	21.1	20.3	20.2	19.3	19.4	19.6	19.7	19.6	18.9	19.1	19.5	20.1	20.4	19.9	20.4	20.1	20.7	20	20.2	20.4	19.4	19.7	20.3	20.9	21.2	21.3	21.1	21.8	21.4	21.6	21.4	21.7	21.4	22.1	20.7	19.9	19.9	20.5
48	21.1	21.8	21.8	21.4	21.1	21.4	21.3	22	21.6	21.8	21.7	21.5	21.1	21.3	19.9	20.1	20.7	20.5	20.3	20.1	20.2	20.3	20.5	20.9	20.7	21	20.9	21.5	20.9	20.8	20.5	20.5	20.5	20.7	21.3	22	21.6	21.8	22.2	21.7	22	21.8	21.8	21.8	22.4	21	20.1	20.1	20.8
49	21.1	21.7	21.4	21.1	20.9	21.1	20.8	21.8	21.4	21.7	21.2	21	20.9	21.1	20.1	20.2	20.4	19.6	19.7	18.7	19	19.9	20.7	20.1	20.5	20.5	20.8	21.6	20.7	20.4	20.4	20.3	20.3	20.8	21.4	22	21.5	21.6	22.2	21.4	21.7	21.6	21.2	21.7	22.1	21.2	19.6	19.7	20.4
50	21.7	22.2	21.8	21.8	21.8	22	21.4	22.7	22.2	22.4	21.8	21.5	21.7	21.7	21	21	20.9	19.8	19.7	18.5	18.7	20.6	21.7	20.7	21	21.2	21.5	22	21.3	21.2	21.2	20.8	20.8	21.6	22	22.5	21.8	22.2	22.7	21.8	22.1	22	21.7	22.3	22.4	21.9	20.1	20.3	20.7
51	23.2	22.7	22.1	22.6	22.8	23.1	23.5	22.8	22.9	23.3	23.2	22.8	23.2	22.7	22.6	22.9	23.8	23.6	22.7	22.7	22.5	22.8	22.8	22.5	22.6	23.3	23.4	23.2	23.5	23.1	23.2	23.3	23	23.3	23.4	23.6	23.1	23.4	23.7	23.6	23.8	23.9	23.2	23.4	23.4	23.3	23.4	22.7	23
52	21.1	20.3	19.4	19.8	20.1	20.1	20.9	20.4	19.9	20.8	20.2	20.4	20.5	19.7	19.5	20.1	21.4	21.1	19.9	19.5	19.5	19.9	20.1	20	20.2	20.8	20.8	20.9	21.1	20.8	20.6	20.8	20.4	20.7	21.7	21.7	20.8	21	21.4	21.4	21	21.5	21	21.6	21.5	21.2	21.1	20.4	20.9
53	19	18.2	17.6	17.5	17.9	17.9	19.2	18.8	18.2	19	18	18.5	18.1	17.4	17.5	17.9	18.8	18.7	17.8	17.3	17.2	18	18.2	18.1	18.1	18.8	18.7	18.9	18.3	18.6	18.3	18.5	18.1	18.3	20	19.7	19.2	19.1	19.3	19.3	19	19.3	18.9	19.8	19.5	19.2	18.8	18.6	18.9
54	17.5	16.8	16.4	16.5	16.7	16.6	17.9	17.5	16.8	17.5	16.8	17.3	17.3	16.2	16.5	16.4	16.9	16.8	16.4	15.9	16.4	16.9	16.8	16.4	16.4	17.4	17.3	17.4	16.7	17.2	17	16.4	17.1	17.2	18.5	18.3	18.3	17.6	18.2	18.1	18.4	18.3	18.2	18.7	17.9	17.5	17.6	17.1	17.4
55	18.2	17.9	17.4	17.3	17.4	17.4	18.6	18.2	17.9	18.1	17.8	18.1	17.9	17.3	17.1	17	17.6	17.4	17.5	16.9	17.5	17.6	17.7	17.5	17.5	18.1	18.1	18.2	17.4	18	18	17.2	17.8	18.4	19.3	19.1	19.2	18.4	19.2	19.1	19.3	19.4	19.6	19.6	18.7	18	18.3	17.7	18.5
56	19.4	20	19.3	18.2	18.6	18.6	20.3	19.7	19.7	19.9	19	19.5	18.6	18.9	17.8	18.1	18.4	18.5	19	18	18.5	18.7	18.9	19.4	19.1	19.4	18.9	19.6	18.4	19	19.1	18.3	18.9	19.6	20.4	20.4	20.3	19.8	20.7	20.6	20.7	20.8	20.9	20.6	20.3	19.4	19.7	19.1	20
57	20	20.9	19.8	18.4	18.9	19.1	20.3	20.4	20.1	20.5	19.3	20.1	18.5	19.2	18	18.6	18.8	19	19.1	18.5	18.4	18.4	19	19.8	19.3	19.7	19	19.9	18.5	19.1	19.2	18.8	19.1	19.9	20.4	20.7	20.6	20.2	21.1	21.1	21.3	21.3	21	20.8	21	19.9	19.5	19.7	20.3
58	20.4	21.1	20.3	19.1	19.3	19.9	20.7	20.9	20.5	21	20	20.7	18.7	19.8	18.5	19.2	19.8	19.8	19.6	19.8	19.1	18.6	19.7	19.9	19.7	20	19.5	20.3	19.1	19.6	19.9	19.6	19.5	20.3	20.4	21.1	20.9	20.7	21.4	21.4	21.6	21.6	21	21	21.5	20.1	19.6	19.7	20.4
59	20.6	21.1	20.4	19.6	19.5	20.1	20.6	21.1	20.8	21.1	20.2	20.7	19.1	20.4	18.9	19.6	19.7	19.7	19.7	19.4	19.2	18.8	19.8	19.6	19.8	20.1	20	20.7	19.5	19.8	20	19.9	19.8	20.3	20.5	21.2	20.8	21.1	21.5	21.1	21.5	21.5	20.6	20.8	21.5	20.2	19.4	19.4	20.2
60	20.4	20.8	20	19.2	19	19.7	20.1	21	20.5	21	19.9	20	19	19.9	19	19.6	19	18.5	18.6	17.6	18.3	18.4	19.7	18.8	19.3	19.6	19.7	20.6	19.2	19.5	19.8	19.4	19.6	20.1	20.4	20.8	20.4	20.9	21.3	20.5	20.8	21.1	19.8	20.6	21	20.1	18.7	18.8	19.7
61	21.1	21.6	21	20.8	20.6	21.2	21.1	22.1	21.7	21.9	21.2	20.9	20.8	21.3	20.4	20.7	20.3	19.3	19.2	18.1	18.9	20	21.1	20.2	20.5	20.7	21	21.5	20.4	20.6	20.8	20.4	20.5	21.3	21.4	21.6	21.3	21.6	22.3	21.3	21.6	21.8	20.7	21.6	21.7	21.3	19.7	19.9	20.5
62	24.1	24.3	24.1	24	24.1	24.5	23.9	24.3	24.1	24.1	23.9	24.1	24.2	24.3	23.5	23.6	23.9	23	22.9	23	23.3	23.9	24.3	24.1	23.3	23.3	23.8	23.6	23.7	23.7	23.8	24	23.9	23.5	23.4	23.7	23.7	24	25.1	24.5	24.4	24.5	24.2	24.4	24.3	23.7	24	22.9	23.5
63	23.9	23.3	23	23.3	23.6	24	24.2	23.3	23.5	24	23.9	23.3	23.5	23.2	23.3	23.4	24.4	24.4	23.5	23.6	23.3	23.7	23.6	23	23.2	23.7	23.8	23.7	23.8	23.2	23.4	23.7	23.3	23.3	23.5	24.1	23.6	23.7	24.2	24	24.3	24.3	23.4	23.8	24.2	23.7	23.8	23	23.4
64	22.2	21.4	20.6	20.8	21.3	21.5	22	21.4	21	21.9	21.3	21.3	21.3	20.7	20.7	21.1	22.3	22.2	21.3	21	20.8	21.2	21.2	21	21.2	21.6	21.6	21.9	21.9	21.7	21.8	21.8	21.3	21.8	22.2	22.5	21.7	21.6	22.2	22.3	22	22.3	22	22.6	22.8	22.5	21.9	21.2	21.6
65	19.9	19	18.5	18.2	18.7	19.2	19.9	19.5	19	19.7	18.6	19.2	18.8	18.2	18.3	18.5	19.5	19.6	18.9	18.4	18	18.8	19	18.8	18.8	19.6	19.2	19.4	19.2	19.2	19.1	19.3	18.9	19.1	20.4	20.3	19.9	19.7	19.8	20.1	19.7	19.8	19.9	20.6	20.6	20	19.3	19.2	19.5
66	18	17.2	16.7	16.3	17.1	17.3	17.9	17.6	17	17.6	16.4	17.3	17	15.9	16.3	16.6	16.9	17.3	16.8	16.3	16.9	17.1	17.1	16.6	16.6	17.6	17.1	17.4	17.1	17.4	16.8	16.9	17.6	17.5	18.7	18.4	18.4	17.8	18.2	18.4	18.6	18.3	18.4	18.7	18.2	17.8	17.8	17.2	17.7
67	18.6	18.2	17.6	16.9	17.6	17.8	18.7	18.5	18.1	18.3	17.2	18	17.4	17	16.8	17.2	17.4	17.7	17.7	17.1	17.7	17.6	18	17.6	17.7	18.2	17.9	18.3	17.7	18.5	17.9	17.6	18.3	18.7	19.5	19.2	19.4	18.5	19.3	19.3	19.5	19.4	19.7	19.6	18.9	18.4	18.6	17.9	18.7
68	20.2	20.7	19.5	18.7	18.9	19.3	20.6	20.1	20.2	20.3	19.3	19.8	18.9	19.3	18.3	18.9	19.3	19.7	20.2	19.3	18.9	19.3	19.9	19.9	19.9	19.9	19.5	20.1	19.3	20.1	20.1	20	20	20.6	20.9	20.9	20.9	20.5	21.1	21.3	21	21.1	21.6	21.3	21.1	19.9	20.3	20.3	20.4
69	20.8	21.4	20.1	19.4	19.5	20.1	21.3	20.7	21	21.2	19.9	20.6	19.1	20.2	18.9	19.7	20.1	20.1	20.8	20.5	19.3	19.6	20.4	20.4	20.5	20.3	19.8	20.7	19.7	20.4	20.8	21.3	20.3	21.2	21.1	21.4	21.4	21.1	21.8	21.9	21.7	21.7	21.8	21.5	22	20.5	20.4	21.1	20.5
70	20.5	21	19.8	18.8	18.8	19.7	20.6	20.5	20.6	21.1	19.3	20.5	18.2	19.6	18.7	19.5	19.8	19.8	19.7	19.9	18.4	18.5	19.7	19.5	19.6	20	19.4	20.2	18.9	19.7	20.2	20.3	19.7	20.6	20.6	21.1	21	20.8	21.3	21.3	21.5	21.5	20.9	20.9	21.5	20.4	19.3	19.9	19.9
71	20.3	20.2	19.5	18	18.2	19.1	20.1	20.3	20.4	20.9	19.1	19.8	17.8	19.2	18.3	19.3	18.7	18.5	18.6	18.3	17.4	17.8	19.2	18.5	19	19.6	19	20	18.3	19.2	19.5	19.3	19.4	20	20.3	20.7	20.4	20.5	20.9	20.7	21	21.2	20.2	20.3	20.9	20.1	18.5	19	19.3
72	19.9	20.3	19.4	18.2	18	18.8	20.1	20.5	20.3	20.8	19.3	19.5	18.2	19.4	18.6	19.4	18.5	17.9	18	17.3	17.4	17.9	19.3	18.2	18.9	19.4	19.1	20.1	18.4	19.2	19.6	18.9	19.4	20	20.3	20.5	20.1	20.6	20.8	20.4	20.5	21	19.6	20.3	20.6	20.1	18.3	18.7	19.3
73	20.7	21.3	20.7	20.3	19.9	20.5	21.2	22	21.7	22.1	21.1	20.8	20.5	21.2	20.4	20.8	20.3	19.2	19.3	18.5	19.3	20.1	21.1	20.1	20.5	20.8	21	21.5	20.1	20.6	20.8	20.3	20.6	21.4	21.4	21.5	21.2	21.5	22	21.3	21.3	21.9	20.5	21.4	21.5	21.3	19.8	20	20.9
74	24	24.1	23.9	23.7	23.9	24.1	23.9	24.3	24.1	24.1	23.8	23.9	24.1	24.1	23.5	23.7	23.8	23.1	23.1	23.1	23.4	23.9	24.2	24.1	23.4	23.3	23.7	23.7	23.7	23.7	23.8	24	23.8	23.5	23.3	23.6	23.7	23.9	24.9	24.4	24.1	24.4	24	24.2	24	23.8	24.1	23	23.7
75	23.4	22.9	22.4	22.4	22.9	23.4	23.7	23.3	22.7	23.4	23.2	22.8	23	22.4	22.4	22.6	23.6	23.5	22.9	22.9	22.1	22.9	23.1	22.7	22.9	23.4	23.5	23.4	23.1	22.7	22.9	23.3	22.6	22.9	23.1	23.5	23.1	23.1	23.6	23.6	23.1	23.5	23.1	23.7	24.2	23.4	23.1	22.5	22.8
76	21.3	20.7	20.2	20	20.6	21.4	21.5	21.4	20.9	21.5	20.6	20.9	20.8	20	20.1	20.3	21.5	21.6	20.9	20.6	19.8	20.7	21.1	20.6	20.7	21.6	21.2	21.3	21	20.7	21	21.2	20.6	21.1	21.5	21.6	21.2	21.1	21.4	21.5	20.8	21.3	21.5	22	22.2	21.4	21.1	20.7	20.9
77	19	18.4	17.9	17.6	18.4	19	19	19	18.5	18.8	17.7	18.4	17.9	17.3	17.2	17.6	18.5	18.8	18.3	17.9	17.8	18.2	18.6	18.1	18.1	18.8	18.4	18.7	18.7	18.6	18.3	18.4	18.6	18.9	19.5	19.4	19.3	19	19.4	19.3	19.1	19.4	19.4	19.6	19.5	19	19	18.5	18.8
78	19.1	18.7	18	17.7	18.4	18.8	19	19.2	18.7	18.8	18	18.6	17.8	17.3	16.9	17.6	18.1	18.5	18.4	17.8	18.3	18.2	18.6	18.2	18.2	18.9	18.3	18.8	18.8	19.6	19.3	18.6	19.3	19.6	19.9	19.6	19.7	19	19.7	19.7	19.9	20	19.8	19.8	19.7	19.4	19.4	18.7	19.4
79	20.7	21.2	19.8	19.6	19.9	20.3	20.8	20.9	20.5	20.7	19.9	20.3	19.6	19.4	18.7	19.4	19.9	20.3	20.9	19.9	20.1	20.1	20.3	20.3	20.3	20.6	19.8	20.5	20.5	21.2	21.6	21.2	21.2	21.2	21.2	21.2	21.2	20.7	21.5	21.7	21.5	21.5	21.4	21.2	21.8	21	21	21.2	21
80	21.9	22.2	21	21.1	20.9	21.1	22.1	21.6	21.7	21.9	20.7	21.3	20.7	20.7	19.9	20.6	21.1	20.9	22.1	21.9	20.9	21.4	21.4	21.2	21.3	21.2	20.6	21.4	21.2	21.6	22.3	22.6	22.1	21.8	21.7	22.1	21.8	21.6	22.2	22.3	22.4	22.3	22	21.7	22.5	21.6	21.6	22.3	21.3
81	21.8	22.2	21	20.8	20.4	20.8	21.9	21.2	21.6	21.9	20.5	21.2	20.2	20.8	19.8	20.6	21.1	20.7	21.5	21.7	20	20.8	21	20.4	20.8	20.9	20.4	21.1	20.5	20.9	21.4	22	21.4	21.7	21.3	22	21.5	21.3	21.9	21.9	22.1	22.1	21.3	21.3	22.2	21.5	20.8	21.3	20.7
82	21	21.1	20.4	18.9	19	19.6	20.8	20.5	20.8	21.3	19.7	20.3	18.7	19.8	19	19.9	19.6	19.4	19.5	19.4	18.3	19	19.9	19.2	19.6	20.2	19.7	20.3	19.1	19.8	20.2	20.4	20.3	20.7	20.7	21.3	20.7	20.9	21.3	21.4	21.4	21.6	20.5	20.7	21.2	20.9	19.2	20.1	19.9
83	20.2	20.3	19.8	18.3	18.2	19.1	20.4	20.4	20.6	21.1	19.6	19.6	18.4	19.7	19	19.7	19	18.4	18.5	17.9	17.7	18.4	19.7	18.6	19.2	19.8	19.5	20.2	18.7	19.7	19.8	19.3	19.9	20.6	20.6	20.9	20.4	20.7	21.2	20.9	20.7	21.4	20.3	20.6	20.7	20.6	18.6	19.5	19.7
84	20.9	21.5	20.9	20.4	19.9	20.6	21.6	22.1	22	22.3	21.4	21	20.6	21.5	20.7	21	20.6	19.6	19.8	19.1	19.7	20.5	21.4	20.4	20.7	21.2	21.2	21.6	20.3	20.9	21	20.6	21	21.8	21.7	21.8	21.5	21.6	22.3	21.7	21.4	22.1	20.9	21.6	21.5	21.6	20.2	20.5	21.2
85	23.9	23.9	23.9	23.8	23.9	24.1	24.1	24.4	24.3	24.2	23.9	23.9	24.1	24	23.6	23.9	23.9	23.3	23.4	23.3	23.6	24.1	24.3	24.2	23.6	23.5	23.8	23.9	23.8	23.8	23.8	24	23.9	23.6	23.5	23.7	23.9	24.1	25.1	24.5	24	24.4	24.2	24.2	23.8	24	24.1	23.2	23.9
86	24.2	24.3	23.8	24	24.2	24.7	24.7	24.7	24.2	24.5	24.6	23.7	24.1	23.7	23.6	23.8	24.6	24.4	23.9	24.3	23.5	24.1	24.4	23.6	24.2	24.3	24.8	24.4	24	23.5	23.7	24.5	23.6	23.5	23.9	24	23.9	24.2	24.5	24.5	24.3	24.5	24.1	24.2	24.7	23.9	23.9	23.8	23.7
87	22.3	22.4	21.8	21.8	22.3	23	22.9	23.1	22.6	23.1	22.6	22.4	22.8	21.9	21.9	22.1	23.4	23.2	22.4	22.6	21.7	22.2	22.9	22.2	22.4	23.4	23.2	23.2	22.6	22.2	22.4	22.7	22.2	22.5	22.6	22.7	22.2	22.5	22.8	22.7	22.1	22.8	22.6	22.7	23.3	22.6	22.7	22.2	22
88	20	20.2	19.5	19.3	20	20.7	20.6	20.6	20.4	20.5	19.5	20.1	19.8	19.4	19.4	19.6	20.5	20.7	20	19.7	19.1	20	20.4	19.9	19.8	20.8	20.3	20.4	20.6	20.4	20.5	20.2	20.1	20.5	20.7	20.7	20.5	20.5	20.9	20.6	20.3	20.9	20.3	20.5	21	20.7	20.6	20.2	20.2
89	19.7	19.7	19.1	18.8	19.6	20.1	19.8	20	19.7	19.8	19.3	19.7	19	18.5	18.2	18.8	19.3	19.8	19.4	18.8	19.2	19.4	19.5	19.3	19.1	20.3	19.3	19.8	20.1	20.4	20.6	19.8	20.4	20.4	20.4	20.3	20.2	19.9	20.7	20.5	20.4	20.7	19.9	20	21	20.6	20.4	19.9	20.3
90	20.6	20.6	20.3	20.2	20.3	20.8	20.3	20.7	20.3	20.3	19.9	20.4	20.2	19.1	19	19.5	20	20.5	20.9	20	20.3	19.9	19.7	19.8	19.8	20.8	19.7	20.4	21.4	21.3	21.4	20.9	21.2	21.1	20.8	20.9	20.8	20.5	20.9	21.3	21.3	21.3	20.5	20.4	21.3	21.2	21	20.9	21
91	21.6	21.3	21.1	21.6	20.6	21.2	21.1	21.2	21.1	20.9	20.3	21	20.9	19.9	19.6	20.3	20.8	20.8	21.6	21.7	21.5	20.6	20.1	20.1	20.4	20.8	20.2	20.9	21.8	21.7	21.4	21.6	22	21.5	21	21.5	21.1	21	21.3	21.5	21.9	21.7	20.8	20.6	21.6	21.3	21.3	21.4	21.1
92	22.2	22	21.2	21.5	20.6	21.3	21.7	21.3	21.5	21.5	20.6	21.2	20.3	20.5	20.1	20.7	21.2	21	21.6	22.3	20.7	21	20.6	20.3	20.7	21.1	20.6	21.1	21	21.4	21.2	21.9	22	21.8	21.1	22	21.1	21.2	21.8	21.7	22	22.2	21.2	21	22	21.5	21.5	21.4	20.8
93	21.7	21.8	20.6	19.6	19.5	20.4	21.4	20.7	21	21.4	20.1	20.3	18.9	20.2	19.7	20.2	20.3	20.4	20.3	20.3	18.9	19.7	20.3	19.6	20.1	20.6	20.2	20.7	20	20.7	20.6	21.4	21.1	21.3	20.8	21.7	20.6	21	21.5	21.4	21.5	22.1	21.1	21	21.4	21.2	20.2	20.6	20.3
94	21	20.7	20.3	18.9	18.7	19.8	21	20.5	20.9	21.3	20.1	19.7	18.7	20	19.7	20.2	19.7	19.2	19.4	18.8	18.4	19.1	20.3	19.2	19.8	20.3	19.9	20.4	19.6	20.4	20.2	20.3	20.6	21	20.8	21.3	20.4	20.8	21.5	21.2	21.3	21.9	20.8	21	21	21.1	19.3	20.2	20.2
95	21.7	22	21.4	20.8	20.4	21.1	22.1	22.2	22.3	22.7	21.9	21.2	21	22	21.3	21.6	21.3	20.5	20.7	20.1	20.5	21.3	22	21.2	21.3	21.8	21.7	21.8	21	21.6	21.5	21.2	21.7	22.1	22	22.1	21.8	21.9	22.7	22.3	22	22.6	21.6	22	21.8	21.9	20.7	21.2	21.7
96	24.1	24	24.2	24	24.1	24.4	24.5	24.6	24.6	24.5	24.3	24.1	24.3	24.1	23.9	24.2	24.2	23.7	23.8	23.8	24	24.5	24.6	24.6	24	23.9	24.2	24.2	24.2	24.2	24.1	24.2	24.2	23.7	23.9	23.9	24.1	24.4	25.4	24.8	24.3	24.6	24.4	24.2	24	24.1	24.4	23.5	23.9
97	24.7	24.9	24.6	24.3	24.7	25	24.7	25	24.6	24.8	24.4	24.1	24.4	24.5	24.4	24.3	24.8	25.1	24.7	24.7	24.2	24.7	24.9	23.8	24.1	24.3	25	24.5	24.1	23.9	23.9	24.5	24	23.9	24	23.9	24.2	24.5	25.3	24.9	24.9	24.8	24.4	24.1	24.8	24.1	23.7	24.2	24.3
98	22.7	22.9	22.3	22.1	22.5	22.8	22.9	23.2	22.8	23.2	22.7	22.7	22.8	22.5	22.3	22.4	23.2	23.3	22.7	22.8	21.8	22.7	23.4	22.3	22.5	23.3	23.3	23.2	22.8	22.6	22.8	22.9	22.8	22.9	22.7	22.9	22.5	22.8	23.9	23.1	23.3	23.4	22.9	22.5	23.6	23.1	23.2	22.6	22.5
99	20.8	20.9	20.5	20	20.5	20.9	21.3	21.3	21.2	21.3	20.5	21	20.8	20.6	20.5	20.6	21.5	21.6	20.9	20.7	19.8	20.8	21.5	20.7	20.7	21.7	21.2	21.3	21.6	21.3	21.4	21.1	21.2	21.3	21.4	21.5	21.1	21.2	22	21.4	21.4	21.8	21	20.8	22	21.8	21.8	21	20.9
100	19.6	19.9	19.8	19.4	19.5	19.9	19.9	19.9	20	19.8	19.2	19.8	19.3	19.1	18.8	19.2	20	20.5	19.9	19.7	19.1	19.4	20.1	19.5	19.4	20.3	19.7	20	20.7	20.6	20.6	20.6	20.4	20.3	20.3	20.3	20.2	20.1	20.8	20.4	20.3	20.7	19.8	19.8	20.8	20.6	20.5	20.1	20.1
101	19.2	19.9	19.5	19.5	19.2	19.7	19.5	19.6	19.6	19.4	18.7	19.5	18.5	18.5	18.1	18.9	19.3	19.9	19.9	19.2	19.5	18.9	19.3	19	19.1	19.8	19.3	19.6	20.7	20.2	19.9	20.2	20	19.9	19.9	20	19.9	19.5	20.4	20.4	20.3	20.3	19.6	19.5	20.3	20.2	20	19.8	20.1
102	20.2	21.3	20.5	20.6	20	20.8	20.4	20.5	20.5	20.4	19.4	20.3	19	19.5	18.9	19.7	20	20.6	21	20	20.6	19.8	19.9	19.8	19.8	20.7	20.2	20.5	21.6	21	20.6	21	20.8	20.7	20.5	21	20.6	20.3	20.9	21.1	21.1	20.9	20.3	20.3	20.9	20.8	20.7	20.5	20.7
103	21.7	22.6	21.6	21.4	20.9	21.6	21.6	21.5	21.5	21.7	20.4	21	19.6	20.9	20.2	20.7	21	21.3	21.9	21.2	21	20.7	21.1	20.7	20.9	21.8	21.2	21.4	22.1	21.5	21.7	22.1	22	21.8	21.2	22.1	21.2	21.4	21.9	21.8	21.9	21.9	21.3	21.4	21.7	21.7	21.5	21.2	21.5
104	22.1	22.2	21.5	20.3	20.5	21.2	21.8	21.3	21.5	21.9	20.5	20.4	19.3	21	20.5	20.9	20.7	21	21.6	20.8	19.7	20.5	21.2	20.7	20.9	21.7	21.2	21.2	21.4	21.2	21.3	22	21.9	21.6	21.2	22.2	21	21.4	22	21.5	21.7	22.4	21.6	21.7	21.8	21.8	20.8	20.9	21.3
105	21.7	21.8	21.2	20	20.1	20.8	21.7	21.2	21.4	22	20.8	20.2	19.5	20.9	20.6	21	20.6	20.3	20.9	20.1	19.5	20.5	21.3	20.6	20.9	21.4	21.1	20.9	20.7	21	20.9	21.2	21.5	21.5	21.3	21.9	20.9	21.3	22	21.5	21.6	22.3	21.7	21.7	21.6	21.6	20.4	20.9	21.2
106	22.4	22.6	22	21.5	21.4	21.9	22.9	22.6	22.7	23.1	22.5	21.6	21.6	22.5	21.9	22.3	21.9	21.2	21.6	21	21.3	22.2	22.8	22.1	22.1	22.5	22.3	22.2	21.7	22.1	21.9	21.8	22.4	22.6	22.4	22.5	22	22.3	23.2	22.5	22.5	23	22.1	22.4	22.3	22.3	21.4	21.8	22.1
107	24.1	24.3	23.9	23.6	23.7	24.2	24.5	24.2	24.2	24.3	23.7	23.8	24	23.6	23.6	23.7	24.6	24.4	24.3	24	23.5	23.8	24.3	23.8	23.9	24	24	24.2	24	23.7	24	24.4	24	23.4	23.6	23.8	23.9	23.9	24.9	24	24.4	24.2	23.8	23.6	24.5	24	23.4	23.7	23.7
108	22.2	22.4	21.8	21.2	21.5	21.9	22.7	22.5	22.4	22.5	21.9	22.4	22.2	21.9	21.8	21.8	22.9	22.9	22.5	22.2	21.1	21.9	22.6	21.9	22	22.7	22.3	22.4	22.7	22.4	22.5	22.8	22.4	22.4	22	22.2	22	22.1	22.9	22.5	22.6	22.6	21.8	21.9	23.1	22.8	22.6	21.7	21.7
109	20.5	21.2	20.1	19.4	19.8	20.2	20.7	20.8	20.7	20.6	20	20.6	20	19.9	19.8	20.1	20.9	21.1	20.8	20.4	19.2	20.4	20.9	20.4	20.5	21.1	20.6	20.8	21.5	21.1	21.4	21.5	20.9	21	20.9	20.8	20.7	20.5	21.3	21.1	20.9	21	20.6	20.6	21.6	21.4	21.3	20.4	20.5
110	20.1	20.8	19.8	19.2	19.3	20.2	20	20.1	20.1	19.8	19.2	20.1	19.1	19.2	19	19.5	20.1	20.2	20	19.6	19	20.2	20.3	19.5	19.9	20.4	19.9	20.3	20.5	20.7	21	20.8	20.3	20.4	20.6	20.5	20.2	19.9	20.8	20.6	20.4	20.5	20.3	20.3	21	20.6	20.7	20.1	20.3
111	21.4	22.2	21.7	20.8	21.4	21.7	21	21	21.1	20.9	20.8	21.2	20.6	20.2	19.9	20.4	21.5	21.6	21.4	21.2	20.9	21.5	21.3	20.4	20.8	21.2	20.8	21.4	21.2	21.3	21.8	21.5	21.7	21.4	21.5	21.7	20.8	20.6	21.8	21.4	21.4	21.3	21.4	21.4	21.8	21.5	21.6	21.3	21.3
112	22.9	23.1	23.5	22.7	22.8	23	22.4	22	22.3	22.2	22.6	22.4	22.2	21.4	21	21.7	22.8	22.5	23	23.3	22.4	22.7	22.4	21.7	22	22.3	21.8	22.4	22.5	22.3	22.6	22.7	23	22.7	22.3	23	21.6	21.6	22.7	22.5	22.5	22.6	22.6	22.6	22.8	22.5	22.6	22.5	22.3
113	23.4	23	23.4	22.5	22.7	22.7	22.6	22	22.5	22.5	22.3	21.8	21.9	21.8	21.3	22	22.1	22.5	22.7	23.1	21.9	22.3	22.4	21.8	22.1	22.4	21.9	22.4	22.7	22.5	22.3	22.8	22.6	22.6	22.2	23.1	21.5	21.9	23	22.4	22.5	23.4	22.6	22.7	22.7	22.6	22.5	22.1	22.2
114	22.8	23	22.4	21.6	21.9	22.1	22.4	21.8	22.2	22.5	21.9	21.1	20.9	21.9	21.4	22	21.4	21.7	22.1	21.8	21.1	21.8	22.4	21.7	22	22.1	21.7	22	22.3	21.8	22	22	22.2	22.2	22	22.6	21.4	21.9	22.8	22.2	22.3	23.1	22.3	22.4	22.2	22.2	21.9	21.7	21.8
115	22.8	23.3	22.6	22.2	22.3	22.7	23.3	22.8	23	23.4	23	22	22.2	22.9	22.4	22.8	22.4	21.9	22.4	21.8	22	22.9	23.3	22.7	22.7	22.9	22.7	22.7	22.5	22.3	22.6	22.4	22.9	22.8	22.6	22.8	22.2	22.6	23.5	22.8	22.9	23.6	22.4	22.6	22.7	22.6	22.2	22.3	22.5
116	24.5	24.3	24.6	24.6	24.6	25	24.9	24.8	24.7	24.6	24.8	24.4	24.6	24.2	24.2	24.5	24.5	24.2	24.4	24.2	24.5	24.9	24.5	24.8	24.5	24.4	24.6	24.5	24.6	24.4	24.5	24.7	24.7	23.8	23.9	24.1	24.2	24.7	25.7	25.1	24.6	25.1	24.1	24.2	24.2	24.6	24.9	23.6	23.6
117	23.6	23.8	23.3	22.8	23	23.3	24.1	23.7	23.6	23.5	23.3	23.5	23.6	22.9	22.9	23.1	24.1	23.8	23.8	23.5	22.7	23.1	23.4	23.5	23.3	23.3	23.6	23.5	23.6	23.2	23.3	23.6	23.3	23.2	23.1	23.1	23.3	23.3	23.9	23.5	23.4	23.2	23.1	23.1	24	23.3	23.4	22.7	22.6
118	21.2	21.7	20.8	20	20.3	20.7	21.4	21	21.1	21.2	20.6	21	20.8	20.3	20.4	20.5	21.6	21.4	21.4	21	19.8	21	21.2	20.8	20.9	21.3	21.1	21	21.6	21.1	21.3	21.6	21.2	21.3	21.1	21	21	21	22	21.3	21.2	21.1	21.1	21.2	21.9	21.5	21.5	20.4	20.5
119	20.3	20.6	20.3	20.1	20.2	20.5	20.4	20	19.9	20.1	19.8	20.2	20.5	19.5	19.2	19.7	20.9	20.7	20.8	20.2	19.7	20.1	20.3	19.7	20	20.8	20.2	20.4	20.5	20.8	20.8	21	20.8	20.7	20.7	20.5	20.2	20.2	21.2	20.5	20.6	20.8	20.7	20.8	21.1	20.7	20.8	19.8	20.1
120	21	21.3	21.7	21.3	21.5	21.7	20.9	20.5	20.5	20.5	20.7	21	21.1	20.2	20.1	20.4	21.6	21.4	21.5	21	21	21	20.5	19.9	20.6	21.3	20.5	21.3	20.5	21.1	21.3	21.3	21.5	21.4	21.3	21.2	20.3	20.6	21.5	20.9	21.2	21.5	21.3	21.5	21.8	21.1	21.4	20.8	20.9
121	22.1	22	23	21.9	22.4	22.4	21.8	21.4	21.6	21.5	21.3	21.8	21.2	21	21.3	21.2	22.4	21.9	22	22	21.5	21.7	21.3	20.8	21.4	22	21.4	22.1	20.9	21.6	21.7	21.7	22.2	22.2	21.9	22.2	21	21.5	22.1	21.8	21.9	22.4	22	21.9	22.3	21.8	21.9	21.7	21.6
122	22.5	22.2	22.8	21.8	22.1	22.2	22.2	21.8	22.1	22.1	21.1	21.2	21.3	21.4	21.4	21.6	21.7	22	21.9	22.4	20.7	21.9	22	21.5	21.8	22.1	21.8	22.2	21.1	21.7	21.6	21.9	22.4	22.2	22	22.4	21.4	21.8	22.6	22.2	22.2	22.9	22.1	21.9	22.2	22.1	22	22	21.8
123	22.4	22.8	22.8	22	22.1	22.1	22.5	21.9	22.2	22.5	21.7	21.1	21.3	21.8	21.5	22.1	21.5	22	21.8	22.1	20.9	22.1	22.6	22	22.1	22.1	21.8	22.2	21.7	21.8	21.7	22.2	22.2	22.2	22.2	22.3	21.6	21.9	22.9	22.1	22.3	23	22	21.9	22.1	22.1	22.2	22	22
124	22.8	23.3	23	22.9	23	23	23.1	22.8	23	23.5	23.2	22.3	22.5	23	22.6	23.1	22.7	22.3	22.3	22.1	22.2	23.3	23.3	23	23	22.9	22.8	22.9	22.4	22.3	22.5	22.6	22.9	22.8	22.7	22.6	22.3	22.6	23.7	22.5	23	23.6	22.4	22.2	22.7	22.6	22.9	22.4	22.6
125	24.5	24.4	24.8	24.9	24.9	25.3	24.9	24.8	24.7	24.7	24.8	24.7	24.8	24.2	24.3	24.5	24.6	24.5	24.4	24.4	24.5	25	24.5	24.9	24.5	24.5	24.7	24.7	24.5	24.3	24.3	24.7	24.6	23.6	23.9	24	24.3	24.7	25.8	25	24.6	25.1	24.1	24	24.3	24.7	25.2	23.5	23.6
126	24.7	24.9	24.3	23.9	24	24.4	24.9	24.2	24.3	24.2	24	24.1	24.2	23.7	23.7	24	24.5	24.6	24.6	24.3	23.6	24	24	24	23.7	23.8	24.3	24.1	24	23.7	23.2	24.1	23.8	23.6	23.5	23.6	24	24.1	24.5	24.2	24	24.1	23.7	23.8	24.1	23.9	23.7	23.4	23.1
127	22.4	22.6	21.9	21.2	21.4	21.9	22.6	21.7	21.9	22.1	21.6	22	22.2	21.4	21.5	21.5	22.6	22.5	22.5	22	20.9	21.9	22.1	21.7	21.8	22.2	22.1	22.1	22.3	21.9	22	22.5	22.2	22.2	21.7	21.5	21.6	21.7	22.7	22	21.8	22	22.1	22.1	22.5	22.6	22.3	21.2	21.1
128	20.9	21.5	21	20.7	20.7	20.9	21	20.2	20.5	20.7	20	20.5	20.9	20	19.9	20.2	21.2	21.3	20.8	20.5	19.5	20.8	21	20.4	20.6	21.2	20.7	21	21	21.1	21.1	21.6	21.2	21.2	20.9	20.7	20.6	20.6	21.8	20.8	20.9	21.2	21.4	21.4	21.7	21.5	21.4	20.3	20.4
129	20.6	21.4	21.3	21	20.8	21.1	20.9	20.2	20.6	20.7	19.8	20.1	20.8	20	19.7	20.3	20.8	21	20.9	20.1	19.3	20.6	20.9	20.2	20.5	21	20.6	21	20.5	20.9	21	21.4	21.4	21.3	21.1	21	20.6	20.7	21.6	20.6	21.1	21.5	21.3	21.4	21.7	21.2	21.3	20.5	20.8
130	21.5	21.8	22.1	21.5	21.2	21.6	21.6	21.2	21.6	21.7	20.4	20.5	21.4	20.8	20.6	21.1	21	21.3	21.6	20.9	19.7	21.2	21.8	21	21.3	21.7	21.4	21.7	20.6	21.4	21.3	21.6	22.1	21.9	21.7	21.8	21.2	21.3	22.1	21.3	21.7	22.2	21.6	21.7	22.1	21.7	21.7	21.4	21.5
131	22.5	22.4	23	22.4	22	22.2	22.4	22.1	22.3	22.6	21.3	21.2	21.9	21.7	21.5	21.9	21.5	21.9	22	22.2	20.6	21.9	22.5	21.9	22	22.4	22.1	22.4	21.2	21.9	21.7	22.1	22.6	22.4	22.2	22.4	21.8	21.9	22.7	22.1	22.3	22.9	22	22.1	22.4	22.3	22.2	22.2	22
132	22.5	22.7	22.8	22.8	22.1	22.6	22.8	22.5	22.7	23.2	22.1	21.9	21.7	22.2	22	22.4	21.9	22.2	22	22.4	21.5	22.5	22.9	22.4	22.4	22.6	22.4	22.7	21.7	22.1	22	22.6	22.7	22.7	22.4	22.5	22.1	22.3	23.3	22.7	22.5	23.1	22	22	22.4	22.4	22.6	22.5	22.3
133	22.5	23.1	23.2	23	22.6	23.2	22.9	23	23.1	23.6	23.1	22.5	22.5	22.9	22.6	23	22.6	22.1	22.2	22.5	22.2	23.3	23.2	22.9	22.9	22.9	23	23.1	22	22	22.4	23	22.7	22.7	22.7	22.6	22.5	22.7	23.5	23.3	23.1	23.5	21.9	21.9	22.7	22.7	23.1	22.6	22.6
134	24	24.4	24.9	25	25.1	25.4	24.7	24.6	24.6	24.6	24.6	24.7	24.9	24.2	24.2	24.5	24.5	24.2	24.4	24.7	24.4	25	24.4	24.6	24.4	24.4	24.6	24.6	24.1	24.1	24.2	24.7	24.4	23.4	23.9	24	24.3	24.7	25.7	25.3	24.6	24.9	23.6	23.4	24.2	24.8	25	23.6	23.6
135	24.2	24.5	23.6	23.6	23.6	24.1	24.4	23.7	23.8	23.8	23.4	23.7	23.8	23.3	23.4	23.5	23.8	24.2	24.2	23.7	23.2	23.5	23.9	23.9	23.7	23.8	24	23.9	23.8	23.5	23	23.9	23.8	23.4	23.6	23.3	23.7	23.8	24.1	23.5	23.4	23.8	23.8	23.9	24	24	23.8	23.2	23.2
136	22.2	22.6	21.9	21.5	21.5	22.1	22.5	21.4	21.7	22.1	21.2	21.5	22.1	21.3	21.2	21.5	22.2	22.3	22.1	21.6	20.8	21.9	22.3	21.7	21.8	22.4	22	22.2	22	22.2	22.2	22.6	22.3	22.2	21.9	21.9	21.6	21.8	22.6	22	21.9	22.3	22.4	22.5	22.6	22.6	22.6	21.3	21.6
137	21.4	22	21.7	21	21	21.5	21.7	20.8	21.3	21.6	20.3	20.5	21.4	20.6	20.5	20.9	21.2	21.5	21.4	20.8	19.9	21.4	21.8	21	21.2	21.9	21.4	21.6	21.1	21.5	21.7	22.3	22.1	21.8	21.4	21.7	21.1	21.2	22	21.5	21.6	21.9	21.8	21.9	22.3	22	22	20.9	21.2
138	21.9	22.5	22.4	22	21.7	21.9	21.9	21.5	21.9	22.3	20.9	20.9	21.8	21.2	21	21.4	21.3	21.7	21.9	21.4	20.4	21.9	22.3	21.6	21.7	22.2	21.9	22.1	21.2	21.6	21.8	22.4	22.6	22.1	22	22.1	21.6	21.7	22.4	21.9	22	22.4	22	22	22.6	22.3	22.3	21.8	21.8
139	22.4	22.8	22.8	22.8	22.3	22.6	22.5	22.3	22.6	23.1	21.8	21.8	22.1	22	21.8	22.1	21.8	22.1	22.3	22.4	21.4	22.5	22.8	22.3	22.3	22.7	22.4	22.6	21.5	22.1	22.1	22.6	23	22.5	22.5	22.4	22.1	22.2	23	22.4	22.4	22.9	22.2	22.3	22.8	22.7	22.8	22.7	22.4
140	22.3	22.6	22.8	22.8	22	22.6	22.6	22.6	22.7	23.2	22.2	22	21.8	22.2	21.9	22.2	21.9	21.8	21.8	22.1	21.5	22.5	22.8	22.3	22.3	22.5	22.5	22.6	21.3	21.8	21.9	22.5	22.5	22.4	22.3	22.3	22	22.2	23.2	22.5	22.3	22.9	21.8	22.1	22.4	22.4	22.8	22.6	22.3
141	21.8	22.4	22.6	22.6	21.6	22.7	22.5	22.6	22.7	22.9	22.4	21.9	21.7	22.2	21.9	22.2	21.8	21.5	21.6	21.7	21.3	22.4	22.3	22.1	22.2	22.1	22.3	22.5	21.4	21.3	21.7	22.3	21.9	22.1	22.1	22.2	22	22.2	23	22.4	22.4	22.9	21.3	21.5	22.2	22.2	22.5	22.2	22.2
142	22.8	23.5	24	23.7	23.5	24.3	22.8	24	23.8	23.5	22.9	23.4	23.6	23.4	23.4	23.5	23.4	22.9	22.7	23	22.9	23.5	23.2	23.4	23.5	23.2	23.2	23.5	22.7	22.5	22.7	23.1	23	22.9	23.1	23.2	23.2	23.5	24.4	23.9	23.6	23.8	22.2	22.4	23.2	23.6	23.9	22.9	22.9
143	24.5	24.8	24.4	24.2	24.3	24.5	24.7	24.1	24.2	24.4	23.7	23.8	24	23.7	23.9	23.9	24.1	24.4	24.4	24	23.6	23.8	23.9	23.9	23.9	24	24.5	24	24	24	23.6	24.2	23.9	23.3	23.6	24	24	24.1	24.4	24.2	24	24.5	23.9	24	24.3	24.2	24.1	23.5	23.6
144	23.1	23.2	22.7	22.5	22.4	23	23.1	22.5	22.7	23.1	22.1	22.3	22.7	22.5	22.2	22.4	22.9	22.9	23	22.3	21.9	22.8	22.9	22.5	22.4	23	23	22.9	22.6	22.9	23	23.5	22.9	22.5	22.5	22.8	22.5	22.5	23.2	22.8	22.8	23.1	22.7	22.9	23.5	23.2	23.2	22.2	22.4
145	23.1	22.9	22.4	22.5	22	22.8	22.8	22.5	22.6	23.1	22.1	22.3	22.4	22.5	22.1	22.2	22.5	22.4	22.8	22.2	21.8	22.7	22.9	22.4	22.3	22.9	22.8	22.6	22.1	22.5	22.8	23.5	22.9	22.5	22.4	22.5	22.3	22.3	23.1	22.4	22.5	22.8	22.3	22.6	23.4	23.1	23	22.4	22.5
146	23.1	22.9	22.5	22.7	22	22.7	22.8	22.8	22.9	23.3	22.2	22.3	22.2	22.5	22.2	22.3	22.3	22	22.4	22.3	21.7	22.7	23	22.6	22.5	23.1	22.8	22.8	21.7	22.1	22.4	23.1	22.9	22.5	22.5	22.5	22.3	22.3	23	22.2	22.3	22.8	22	22.5	23.2	22.9	23	22.9	22.6
147	22.1	22.3	22.3	22.2	21.6	22.4	22.6	22.6	23	23.1	22.2	22	21.8	22.3	21.9	22	22	21.4	21.6	21.7	21.2	22.3	22.7	22.3	22.4	22.5	22.5	22.6	20.9	21.5	21.8	22.6	22.1	22.2	22.2	22.3	22.1	22.2	22.8	21.8	22	22.5	21.5	21.9	22.6	22.5	22.8	22.7	22.2
148	21.2	22.1	21.9	21.8	21	22.2	22.2	22.4	22.8	22.6	22	21.6	21.4	22	21.6	21.8	21.6	21.1	21	21	20.6	21.9	22	21.8	22	21.9	22	22.2	20.8	20.8	21.2	21.9	21.3	21.9	21.8	22.1	21.8	22	22.6	21.4	21.8	22.2	20.9	21.2	22	22	22.1	22.3	21.8
149	21.7	22.2	22.5	21.9	21.7	23.1	21.9	23.3	23.2	22.9	21.9	22.2	22	22.6	22.3	22.6	22.2	21.4	21.4	21.3	21.4	22.3	22.3	22.2	22.6	22.3	22.3	22.8	21.3	21.2	21.6	21.8	21.6	22.3	22.3	22.6	22.4	22.7	23.2	22.6	22.3	22.6	21.3	21.5	22.3	22.4	22.4	22.4	22.5
150	23.1	23.6	24.2	23.9	23.8	24.8	23.4	24.8	24.5	23.8	23.3	24.1	24	24	24.1	24.3	24	23	23	23.1	23.3	23.9	23.7	23.8	23.9	23.7	23.8	24.2	23	23	23.1	23.1	23.1	23.3	23.4	23.9	23.6	24	24.8	24.2	23.8	23.9	22.5	22.9	23.7	24	24	23.3	23.5
151	25.5	25.6	25.1	24.8	24.9	25.3	25.2	24.8	24.8	25	24.4	24.5	24.5	24.6	24.5	24.5	24.6	24.7	25.1	24.5	24.2	24.2	24.4	24.5	24.4	24.6	25.1	24.3	24.3	24.3	24.6	25.1	24.5	23.5	24	24.4	24.6	24.6	25	25	24.9	25	24.5	24.5	25	24.8	24.3	24.2	24.1
152	24.5	23.8	23.3	23.3	23.1	24	23.9	23.8	23.7	24.1	23.3	23.4	23.4	23.6	23.3	23.3	23.6	23.4	23.7	23	23	23.5	23.7	23.5	23.3	23.8	23.9	23.5	23.3	23.3	23.7	24.5	23.7	23.1	23.3	23.3	23.4	23.3	24	23.6	23.6	23.9	23.3	23.5	24.3	24.1	23.8	23.3	23.3
153	23.8	22.6	22.4	22.5	22.1	23.1	23.2	23.2	23.4	23.6	22.7	22.8	22.5	23	22.5	22.5	22.8	22.3	22.6	22.2	22.2	22.9	23.1	22.9	22.8	23.3	23.1	23	22	22.5	22.8	23.8	23.1	22.9	22.7	22.7	22.7	22.6	23.5	22.6	22.6	23	22.4	22.9	23.7	23.5	23.5	22.9	22.8
154	22.6	22	22.1	22.1	21.6	22.6	22.9	23	23.4	23.5	22.4	22.3	21.9	22.6	22.1	22.3	22.4	21.5	21.8	21.6	21.5	22.4	22.9	22.6	22.7	23	22.7	22.8	21	21.7	22	23	22.4	22.6	22.4	22.5	22.4	22.4	22.8	21.9	22.1	22.6	21.7	22.2	23.1	23	23	22.7	22.4
155	21.7	21.9	21.9	21.8	21.1	22.2	22.7	22.9	23.2	23.1	22.2	21.9	21.4	22.3	21.8	22.1	22	21	21.2	20.9	20.9	22	22.4	22.1	22.4	22.4	22.2	22.5	20.6	21.1	21.3	22.1	21.5	22	22.1	22.5	22.2	22.4	22.3	21.4	21.8	22.1	21.2	21.6	22.4	22.5	22.4	22.2	22
156	21.4	21.9	22.1	21.9	21.3	22.6	22.5	23.3	23.2	23	22.3	22.1	21.7	22.5	22	22.4	22	20.9	21.3	21	21.2	22.2	22.3	22.3	22.6	22.3	22.3	22.7	20.8	21	21.3	21.6	21.4	22.1	22.2	22.6	22.3	22.6	22.8	21.9	21.8	22.1	21.2	21.4	22.3	22.4	22.2	22.2	22.4
157	21.9	22.5	23	22.6	22.4	23.6	22.6	24.1	23.8	23.4	22.5	23	22.8	23.3	22.9	23.3	22.8	21.8	22	21.5	22.3	23	22.9	23	23.2	22.9	22.9	23.2	21.7	21.9	22	21.9	22.3	22.9	22.6	23.1	22.9	23.2	23.6	23	22.5	23	21.5	21.9	22.9	23.1	22.9	22.8	23
158	23.9	24.2	24.9	24.8	24.6	25.2	24.2	25.3	25.1	24.6	24.2	24.6	24.5	24.5	24.7	24.9	24.6	24	23.9	23.8	24.1	24.6	24.3	24.6	24.4	24.2	24.4	24.5	24	23.7	23.6	23.8	23.8	23.6	23.7	24.4	24.2	24.4	25.3	25	24.1	24.4	23.3	23.8	24.3	24.8	24.2	23.6	23.9
159	25.2	24.2	23.9	24	23.6	24.2	24.2	24.2	24.3	24.4	23.8	23.7	23.4	23.8	23.4	23.5	23.8	23.4	23.7	23.3	23.3	23.6	23.9	23.8	23.7	24.1	24.1	23.9	23.5	23.8	23.9	24.8	24.1	23.7	23.6	23.5	23.7	23.5	24.4	24	23.9	24.3	23.8	23.9	24.5	24.6	24.2	23.8	23.8
160	23.8	23.1	23	23.4	22.2	23.2	23.5	23.6	24	24	23.2	22.9	22.2	23	22.6	22.8	23.1	22.1	22.6	22.2	22.2	22.8	23.4	23	23.1	23.5	23.3	23.2	22.3	22.8	22.9	24	23.6	23.4	22.9	22.9	23.1	22.8	23.7	23	22.9	23.4	23	23.2	23.9	23.8	23.5	23.2	23
161	22.5	22.3	22.3	22.4	21.4	22.6	23.2	23.4	23.7	23.6	22.6	22.3	21.6	22.5	22	22.5	22.4	21.5	21.8	21.4	21.6	22.4	22.9	22.5	22.8	22.9	22.6	22.8	21.2	21.7	21.9	22.7	22.4	22.8	22.5	22.8	22.6	22.5	22.7	22.1	22.3	22.5	22	22.4	23.1	23.2	22.9	22.6	22.4
162	21.9	22.3	22.2	22.2	21.6	22.6	23.1	23.5	23.5	23.2	22.5	22.2	21.8	22.5	21.9	22.4	22.2	21.3	21.5	21	21.6	22.5	22.6	22.4	22.8	22.6	22.4	22.5	20.7	21.2	21.4	22	21.8	22.3	22.4	22.7	22.4	22.7	22.5	21.9	21.8	22.1	21.4	21.8	22.7	22.8	22.5	22.3	22.4
163	21.8	22.4	22.7	22.7	22.2	23.2	23	23.8	23.7	23.2	22.7	22.5	22.4	22.9	22.4	22.8	22.5	21.7	22	21.2	22.1	22.7	22.8	22.8	23.1	22.7	22.7	22.5	21.3	21.6	21.7	21.8	22.2	22.7	22.4	22.8	22.6	22.8	23.1	22.5	22.1	22.6	21.4	21.9	22.9	23	22.7	22.5	22.8
164	23.2	23.7	24.2	24.1	23.8	24.7	23.7	24.9	24.8	24.2	23.6	23.9	23.9	24.1	24	24.4	24	23.2	23.4	23	23.6	24.1	24	24.1	24	23.8	23.8	23.7	23.3	23.1	23.1	23.1	23.4	23.4	23.5	24	23.6	23.8	24.7	24.2	23.4	23.9	22.7	23.2	24	24.3	23.5	23.4	23.7
165	24.1	23.8	23.3	23.6	22.8	23.7	24	24.2	24.2	24.1	23.5	23.2	22.6	23.1	22.9	23.3	23.3	22.6	23	22.7	22.9	23.3	23.8	23.3	23.6	23.7	23.5	23.5	23	23.3	23.3	24.1	23.8	23.9	23.3	23.4	23.5	23.6	24.1	23.5	23.6	23.6	23.4	23.9	24.2	24.2	23.7	23.4	23.4
166	22.9	22.7	22.6	22.7	22.2	23.2	23.5	23.9	23.8	23.4	22.8	22.6	22.2	22.7	22.3	22.8	22.5	21.9	22.2	21.9	22.3	22.9	23.1	22.8	23.2	23.1	22.7	22.7	21.5	22	22.3	23	22.6	23.1	22.8	22.9	22.8	23	23.1	22.6	22.4	22.6	22.1	23	23.4	23.3	23	22.4	22.7
167	22.5	22.6	22.6	22.7	22.2	23.2	23.4	23.8	23.7	23.2	23	22.4	22.3	22.7	22.2	22.6	22.4	21.8	22.1	21.4	22.1	22.8	22.9	22.7	23.1	22.8	22.6	22.2	21.4	21.8	22	22.2	22.2	22.8	22.5	22.7	22.5	22.7	23	22.5	22.1	22.5	21.7	22.3	23.1	23.2	22.6	22.3	22.7
168	23.1	23.5	23.6	23.6	23.2	24.3	23.7	24.6	24.6	23.9	23.3	23.5	23.6	23.7	23.4	23.8	23.5	22.8	23.2	22.5	23.2	23.8	23.8	23.8	23.8	23.6	23.4	23	22.9	22.8	22.9	22.9	23	23.4	23.2	23.5	23.3	23.4	24	23.6	22.9	23.6	22.3	22.8	23.8	24.1	23.3	23.2	23.5
169	24.7	25	25.2	25.2	25.1	25.7	24.8	25.7	25.4	25.2	24.6	25	25.2	25.2	25.2	25.4	25.1	24.5	24.7	24.5	24.8	25.2	25.1	25.2	25	24.8	24.6	24.7	24.9	24.2	24.3	24.4	24.2	24.1	24.6	24.8	24.5	24.6	25.6	25.4	24.5	24.6	23.8	24	25	25.5	24.2	24.4	24.5
170	24.6	24.2	23.8	23.9	23.9	24.3	24.7	24.7	24.5	24.3	24	23.9	23.6	23.8	23.6	23.8	23.6	23.5	23.7	23.5	23.6	23.9	24.1	24.1	24.2	24.1	24	24.1	23.6	23.9	24	24.2	24.2	24	23.8	23.8	23.9	24	24.7	24.2	24	24.2	23.9	24.6	24.7	24.5	24	23.6	23.8
171	23.7	23.5	23.5	23.5	23.1	23.9	24.2	24.3	24.2	23.8	23.7	23.3	23.1	23.4	23	23.3	23.1	22.8	23	22.8	23.1	23.7	23.7	23.6	23.8	23.5	23.3	23.2	22.8	23.2	23.2	23.2	23.5	23.5	23.2	23.3	23.3	23.4	23.9	23.5	23.4	23.6	22.9	23.4	24.1	24.1	23.4	23.1	23.4
172	23.9	23.8	24	23.9	23.6	24.4	24.5	24.8	24.8	24.2	24.1	23.7	23.7	23.9	23.6	23.9	23.6	23.1	23.4	23.1	23.6	24.2	24.2	24.1	24	23.8	23.6	23.4	23.4	23.4	23.6	23.4	23.6	23.7	23.5	23.7	23.7	23.8	24.3	24	23.8	23.9	22.9	23.3	24.4	24.4	23.7	23.7	23.7
173	25	25.2	25.3	25.2	25.1	25.6	25.4	25.6	25.7	25.3	25	25.1	25.1	25.2	25.1	25.3	25	24.6	24.8	24.7	24.9	25.3	25.3	25.4	25	24.9	24.8	24.8	25	24.5	24.5	24.6	24.7	24.1	24.7	24.8	24.7	24.8	25.7	25.5	25	24.5	24	24.2	25.5	25.6	24.5	24.7	24.5
[truncated: 5,000 more columns]
